# Supplementary material for: Fibroblast Growth Factor Receptors as Novel Therapeutic Targets in SNF5-Deleted Malignant Rhabdoid Tumors
Source: PLoS One. 2013 Oct 30;8(10):e77652. doi: 10.1371/journal.pone.0077652 (PMC3813701; doi:10.1371/journal.pone.0077652)
Supplement: File S1 — NVP-BGJ398 proliferation assays. (XLSX) [file pone.0077652.s006.xlsx]

## Sheet: Sheet1
Cell Line	Primary Site	Crossing Point [uM]	Inflection Point [uM]	Activity Area (AUC)
A-204	soft_tissue	0.0399216	0.0967754	197.791
G-401	soft_tissue	0.077159	0.0693624	246.428
G-402	soft_tissue	0.481225	0.481225	179.749
GCT	soft_tissue	3.47876	3.39899	92.1755
Hs 729	soft_tissue	1.75653	12.6266	157.201
HT-1080	soft_tissue	30	30	1.04677
KYM-1	soft_tissue	2.65841	2.65841	105.637
LP-6	soft_tissue	30	0.0671985	66.174
RD	soft_tissue	3.98604	3.86974	81.5624
RH-18	soft_tissue	30	30	110.819
RH-41	soft_tissue	1.97409	2.60522	131.679
RKN	soft_tissue	10.7944	11.2988	46.1911
SJRH30	soft_tissue	2.7152	3.76248	125.228
SK-LMS-1	soft_tissue	3.22778	3.22387	99.5021
SK-UT-1	soft_tissue	2.93909	2.80974	102.269
T778	soft_tissue	30	0.196061	100.668
TE 617.T	soft_tissue	1.6956	1.6956	172.641
TE 617.T	soft_tissue	4.99314	4.86296	78.1906
