# Supplementary material for: Fibroblast Growth Factor Receptors as Novel Therapeutic Targets in SNF5-Deleted Malignant Rhabdoid Tumors
Source: PLoS One. 2013 Oct 30;8(10):e77652. doi: 10.1371/journal.pone.0077652 (PMC3813701; doi:10.1371/journal.pone.0077652)
Supplement: File S2 — Primary sarcoma expression data. (XLSX) [file pone.0077652.s007.xlsx]

## Sheet: oncexpress
208228_s_at_FGFR2	212167_s_at_SMARCB1	211535_s_at_FGFR1	biosample_id	experiment_id	sample_type	pathology	primary_site	primary_site_subtype	histology	hist_subtype
102.341	213.808	370.749	GSM528323	GSE21122	tissue	primary	soft_tissue	smooth_muscle	leiomyosarcoma	NS
60.481	128.998	546.152	GSM766635	GSE30929	tissue	primary	soft_tissue	fat	liposarcoma	well_differentiated
123.241	179.965	723.83	GSM526021	GSE21050	tissue	primary	soft_tissue	fibrous_tissue_and_uncertain_origin	sarcoma	NS
50.9955	254.822	289.977	GSM528332	GSE21122	tissue	primary	soft_tissue	smooth_muscle	leiomyosarcoma	NS
812.044	332.969	1291.57	GSM202214	GSE8167	tissue	primary	soft_tissue	fibrous_tissue_and_uncertain_origin	gastrointestinal_stromal_tumour	NS
34.2918	816.606	1108.17	GSM484719	GSE20559	tissue	primary	soft_tissue	fat	liposarcoma	well_differentiated
617.663	226.432	590.222	GSM149126	GSE6481	tissue	primary	soft_tissue	fat	liposarcoma	myxoid-round_cell
205.056	226.145	830.726	GSM410983	GSE16382	tissue	primary	soft_tissue	fat	liposarcoma	pleomorphic
169.747	227.586	466.26	GSM766600	GSE30929	tissue	primary	soft_tissue	fat	liposarcoma	myxoid-round_cell
131.048	191.786	348.939	GSM528334	GSE21124	tissue	primary	soft_tissue	smooth_muscle	leiomyosarcoma	NS
34.6139	521.36	173.019	GSM590706	GSE23980	tissue	primary	soft_tissue	fibrous_tissue_and_uncertain_origin	malignant_fibrous_histiocytoma-pleomorphic_sarcoma	NS
157.758	240.951	340.772	GSM528374	GSE21124	tissue	primary	soft_tissue	fibrous_tissue_and_uncertain_origin	fibrosarcoma	myxofibrosarcoma
329.558	437.862	1616.84	GSM202218	GSE8167	tissue	primary	soft_tissue	fibrous_tissue_and_uncertain_origin	gastrointestinal_stromal_tumour	NS
38.8401	235.823	756.486	GSM528307	GSE21122	tissue	primary	soft_tissue	fat	liposarcoma	dedifferentiated
31.5479	157.647	230.377	GSM528413	GSE21124	tissue	primary	soft_tissue	fat	liposarcoma	pleomorphic
55.1269	260.951	3677.53	GSM525807	GSE21050	tissue	primary	soft_tissue	smooth_muscle	leiomyosarcoma	NS
4.8492	302.416	401.963	GSM525956	GSE21050	tissue	primary	soft_tissue	fibrous_tissue_and_uncertain_origin	sarcoma	NS
221.507	270.042	1470.26	GSM202228	GSE8167	tissue	primary	soft_tissue	fibrous_tissue_and_uncertain_origin	gastrointestinal_stromal_tumour	NS
47.3849	314.6	690.38	GSM149137	GSE6481	tissue	primary	soft_tissue	fat	liposarcoma	well_differentiated
322.272	150.613	1895.77	GSM202219	GSE8167	tissue	primary	soft_tissue	fibrous_tissue_and_uncertain_origin	gastrointestinal_stromal_tumour	NS
14.582	143.168	951.88	GSM526038	GSE21050	tissue	primary	soft_tissue	fibrous_tissue_and_uncertain_origin	sarcoma	NS
343.973	320.971	868.576	GSM506650	GSE20196	tissue	primary	soft_tissue	fibrous_tissue_and_uncertain_origin	synovial_sarcoma	monophasic
94.1636	325.217	1638.37	GSM525869	GSE21050	tissue	primary	soft_tissue	smooth_muscle	leiomyosarcoma	NS
204.62	296.745	814.077	GSM525959	GSE21050	tissue	primary	soft_tissue	smooth_muscle	leiomyosarcoma	NS
76.0283	257.143	1113.14	GSM526003	GSE21050	tissue	primary	soft_tissue	fibrous_tissue_and_uncertain_origin	sarcoma	NS
1345.58	354.947	389.435	GSM526071	GSE21050	tissue	primary	soft_tissue	smooth_muscle	leiomyosarcoma	NS
59.2255	245.471	810.172	GSM766671	GSE30929	tissue	primary	soft_tissue	fat	liposarcoma	well_differentiated
16.7942	253.316	1522.81	484696087	E-MEXP-353	tissue	primary	soft_tissue	striated_muscle	rhabdomyosarcoma	embryonal
71.4379	124.558	618.47	GSM484732	GSE19449	tissue	primary	soft_tissue	fat	liposarcoma	well_differentiated
427.718	143.695	1374.63	484698409	E-MEXP-353	tissue	primary	soft_tissue	fibrous_tissue_and_uncertain_origin	synovial_sarcoma	monophasic
625.879	330.008	489.026	GSM766585	GSE30929	tissue	primary	soft_tissue	fat	liposarcoma	myxoid-round_cell
163.375	459	461.538	GSM526044	GSE21050	tissue	primary	soft_tissue	fibrous_tissue_and_uncertain_origin	sarcoma	NS
30.2182	231.642	1603.55	GSM526106	GSE21050	tissue	primary	soft_tissue	fat	liposarcoma	dedifferentiated
273.081	223.443	703.171	GSM149114	GSE6481	tissue	primary	soft_tissue	fibrous_tissue_and_uncertain_origin	synovial_sarcoma	NS
62.2342	350.406	178.67	GSM338965	GSE13433	tissue	primary	soft_tissue	fibrous_tissue_and_uncertain_origin	alveolar_soft_part_sarcoma	NS
63.4833	251.527	322.417	GSM484722	GSE20559	tissue	primary	soft_tissue	fat	liposarcoma	well_differentiated
33.1558	239.437	1036.84	GSM766570	GSE30929	tissue	primary	soft_tissue	fat	liposarcoma	dedifferentiated
198.39	246.976	1447.81	GSM149141	GSE6481	tissue	primary	soft_tissue	fat	liposarcoma	dedifferentiated
607.01	252.381	812.47	GSM152767	GSE2109	tissue	primary	soft_tissue	fibrous_tissue_and_uncertain_origin	sarcoma	NS
133.942	291.354	1597.75	GSM590580	GSE23980	tissue	primary	soft_tissue	smooth_muscle	leiomyosarcoma	NS
74.501	110.984	300.769	484697196	E-MEXP-353	tissue	primary	soft_tissue	fibrous_tissue_and_uncertain_origin	synovial_sarcoma	monophasic
452.917	370.271	984.479	GSM506639	GSE20196	tissue	primary	soft_tissue	fibrous_tissue_and_uncertain_origin	synovial_sarcoma	biphasic
605.575	294.055	1583.91	GSM506636	GSE20196	tissue	primary	soft_tissue	fibrous_tissue_and_uncertain_origin	synovial_sarcoma	monophasic
85.6835	559.787	1691.39	GSM590633	GSE23980	tissue	primary	soft_tissue	smooth_muscle	leiomyosarcoma	NS
35.9203	356.204	2502.89	GSM411005	GSE16382	tissue	primary	soft_tissue	fat	liposarcoma	dedifferentiated
98.2092	333.851	1103.27	GSM525818	GSE21050	tissue	primary	soft_tissue	fat	liposarcoma	dedifferentiated
79.3242	691.847	225.209	GSM482872	GSE19449	tissue	primary	soft_tissue	fat	liposarcoma	myxoid-round_cell
77.5274	157.304	1023.15	GSM149147	GSE6481	tissue	primary	soft_tissue	fat	liposarcoma	dedifferentiated
271.413	246.371	848.428	GSM149181	GSE6481	tissue	primary	soft_tissue	fibrous_tissue_and_uncertain_origin	fibrosarcoma	NS
12.6965	103.18	471.743	333475211	E-MEXP-121	tissue	primary	soft_tissue	striated_muscle	rhabdomyosarcoma	alveolar
40.1329	194.515	2129.41	1316545571	E-MEXP-964	tissue	primary	soft_tissue	fat	liposarcoma	dedifferentiated
83.6012	389.824	2112.51	GSM519702	GSE20710	tissue	primary	soft_tissue	fibrous_tissue_and_uncertain_origin	gastrointestinal_stromal_tumour	NS
49.8135	138.801	526.788	GSM766656	GSE30929	tissue	primary	soft_tissue	fat	liposarcoma	well_differentiated
16.0099	164.182	224.598	GSM528369	GSE21124	tissue	primary	soft_tissue	fibrous_tissue_and_uncertain_origin	fibrosarcoma	myxofibrosarcoma
30.2887	176.185	336.025	GSM149179	GSE6481	tissue	primary	soft_tissue	fibrous_tissue_and_uncertain_origin	fibrosarcoma	NS
132.866	202.656	1306.65	GSM117651	GSE2109	tissue	primary	soft_tissue	fat	liposarcoma	myxoid-round_cell
251.57	414.251	1097.86	GSM525830	GSE21050	tissue	primary	soft_tissue	smooth_muscle	leiomyosarcoma	NS
39.7917	180.884	993.736	GSM410963	GSE16382	tissue	primary	soft_tissue	fibrous_tissue_and_uncertain_origin	sarcoma	NS
48.668	405.318	753.945	GSM203776	GSE2109	tissue	primary	soft_tissue	smooth_muscle	leiomyosarcoma	NS
225.077	347.955	146.419	GSM338413	GSE13433	tissue	primary	soft_tissue	fibrous_tissue_and_uncertain_origin	alveolar_soft_part_sarcoma	NS
37.7213	274.15	284.983	GSM526040	GSE21050	tissue	primary	soft_tissue	fibrous_tissue_and_uncertain_origin	sarcoma	NS
488.673	234.924	2363.99	GSM506644	GSE20196	tissue	primary	soft_tissue	fibrous_tissue_and_uncertain_origin	synovial_sarcoma	monophasic
18.8894	144.101	780.8	GSM528352	GSE21124	tissue	primary	soft_tissue	fibrous_tissue_and_uncertain_origin	fibrosarcoma	myxofibrosarcoma
190.541	366.84	712.633	GSM519709	GSE20710	tissue	primary	soft_tissue	fibrous_tissue_and_uncertain_origin	gastrointestinal_stromal_tumour	NS
120.577	173.864	407.079	GSM358278	GSE14325	tissue	primary	soft_tissue	fibrous_tissue_and_uncertain_origin	malignant_fibrous_histiocytoma-pleomorphic_sarcoma	storiform_pleomorphic
29.4509	135.674	687.876	GSM528321	GSE21124	tissue	primary	soft_tissue	fat	liposarcoma	dedifferentiated
20.8758	308.531	952.407	GSM528375	GSE21124	tissue	primary	soft_tissue	fibrous_tissue_and_uncertain_origin	fibrosarcoma	myxofibrosarcoma
531.74	18.2202	324.492	GSM289138	GSE11482	tissue	primary	soft_tissue	striated_muscle	rhabdoid_tumour	NS
155.216	326.73	619.773	GSM590626	GSE23980	tissue	primary	soft_tissue	smooth_muscle	leiomyosarcoma	NS
123.874	235.427	410.072	GSM528393	GSE21122	tissue	primary	soft_tissue	fat	liposarcoma	myxoid-round_cell
323.33	195.07	1751.17	GSM202210	GSE8167	tissue	primary	soft_tissue	fibrous_tissue_and_uncertain_origin	gastrointestinal_stromal_tumour	NS
33.3379	269.937	1408.78	GSM590656	GSE23980	tissue	primary	soft_tissue	fibrous_tissue_and_uncertain_origin	malignant_fibrous_histiocytoma-pleomorphic_sarcoma	NS
187.465	333.751	1752.18	GSM442954	GSE17743	tissue	primary	soft_tissue	fibrous_tissue_and_uncertain_origin	gastrointestinal_stromal_tumour	NS
399.764	162.764	1494.29	GSM526028	GSE21050	tissue	primary	soft_tissue	fibrous_tissue_and_uncertain_origin	sarcoma	NS
121.031	294.442	657.184	GSM410953	GSE16382	tissue	primary	soft_tissue	fibrous_tissue_and_uncertain_origin	sarcoma	NS
129.833	294.279	699.603	GSM484717	GSE20559	tissue	primary	soft_tissue	fat	liposarcoma	well_differentiated
626.449	250.876	356.064	GSM766592	GSE30929	tissue	primary	soft_tissue	fat	liposarcoma	myxoid-round_cell
151.077	236.448	296.74	GSM528343	GSE21122	tissue	primary	soft_tissue	smooth_muscle	leiomyosarcoma	NS
81.1792	331.002	950.478	1316545534	E-MEXP-964	tissue	primary	soft_tissue	fat	liposarcoma	dedifferentiated
20.4477	85.0932	509.632	484695796	E-MEXP-353	tissue	primary	soft_tissue	striated_muscle	rhabdomyosarcoma	alveolar
92.2172	439.943	529.762	GSM149122	GSE6481	tissue	primary	soft_tissue	fat	liposarcoma	myxoid-round_cell
200.471	568.33	1465.92	GSM442946	GSE17743	tissue	primary	soft_tissue	fibrous_tissue_and_uncertain_origin	gastrointestinal_stromal_tumour	NS
38.7613	319.783	773.39	GSM766552	GSE30929	tissue	primary	soft_tissue	fat	liposarcoma	dedifferentiated
118.184	344.526	228.879	484696702	E-MEXP-353	tissue	primary	soft_tissue	fibrous_tissue_and_uncertain_origin	synovial_sarcoma	monophasic
104.824	156.281	1602.72	GSM202208	GSE8167	tissue	primary	soft_tissue	fibrous_tissue_and_uncertain_origin	gastrointestinal_stromal_tumour	NS
187.199	382.034	1894.94	GSM442939	GSE17743	tissue	primary	soft_tissue	fibrous_tissue_and_uncertain_origin	gastrointestinal_stromal_tumour	NS
53.3619	180.43	1298.26	GSM525995	GSE21050	tissue	primary	soft_tissue	fibrous_tissue_and_uncertain_origin	sarcoma	NS
37.3025	128.905	501.989	GSM766651	GSE30929	tissue	primary	soft_tissue	fat	liposarcoma	well_differentiated
60.6094	339.525	289.936	GSM411083	GSE16382	tissue	primary	soft_tissue	smooth_muscle	leiomyosarcoma	NS
216.839	202.293	622.773	GSM149150	GSE6481	tissue	primary	soft_tissue	fat	liposarcoma	dedifferentiated
386.086	231.409	190.142	GSM528400	GSE21124	tissue	primary	soft_tissue	fat	liposarcoma	myxoid-round_cell
174.835	298.736	167.638	GSM38069	GSE2109	tissue	primary	soft_tissue	smooth_muscle	leiomyosarcoma	NS
86.3617	415.854	2171.4	GSM442950	GSE17743	tissue	primary	soft_tissue	fibrous_tissue_and_uncertain_origin	gastrointestinal_stromal_tumour	NS
75.5141	260.993	609.356	GSM528330	GSE21124	tissue	primary	soft_tissue	smooth_muscle	leiomyosarcoma	NS
83.8522	154.14	1117.95	GSM484737	GSE20559	tissue	primary	soft_tissue	fat	liposarcoma	well_differentiated
240.544	177.159	243.486	GSM526091	GSE21050	tissue	primary	soft_tissue	smooth_muscle	leiomyosarcoma	NS
93.7514	166.602	348.523	GSM484744	GSE19449	tissue	primary	soft_tissue	fat	liposarcoma	pleomorphic
14.9565	297.588	383.964	GSM411076	GSE16382	tissue	primary	soft_tissue	striated_muscle	rhabdomyosarcoma	pleomorphic
89.2991	347.51	1562.42	GSM202211	GSE8167	tissue	primary	soft_tissue	fibrous_tissue_and_uncertain_origin	gastrointestinal_stromal_tumour	NS
214.125	165.392	467.086	GSM149121	GSE6481	tissue	primary	soft_tissue	fat	liposarcoma	myxoid-round_cell
41.5877	240.942	691.373	GSM528358	GSE21124	tissue	primary	soft_tissue	fibrous_tissue_and_uncertain_origin	fibrosarcoma	myxofibrosarcoma
385.347	285.037	399.741	GSM149123	GSE6481	tissue	primary	soft_tissue	fat	liposarcoma	myxoid-round_cell
517.567	237.565	269.143	GSM528394	GSE21122	tissue	primary	soft_tissue	fat	liposarcoma	myxoid-round_cell
33.3483	173.041	501.241	GSM410967	GSE16382	tissue	primary	soft_tissue	fibrous_tissue_and_uncertain_origin	sarcoma	NS
96.4817	216.514	366.553	GSM528328	GSE21124	tissue	primary	soft_tissue	smooth_muscle	leiomyosarcoma	NS
149.327	243.319	1403.72	GSM525965	GSE21050	tissue	primary	soft_tissue	smooth_muscle	leiomyosarcoma	NS
28.2558	429.636	599.319	GSM590565	GSE23980	tissue	primary	soft_tissue	smooth_muscle	leiomyosarcoma	NS
99.8532	232.367	294.523	GSM525998	GSE21050	tissue	primary	soft_tissue	smooth_muscle	leiomyosarcoma	NS
133.303	121.457	293.447	GSM149117	GSE6481	tissue	primary	soft_tissue	fat	liposarcoma	myxoid-round_cell
102.314	270.585	512.752	GSM526016	GSE21050	tissue	primary	soft_tissue	smooth_muscle	leiomyosarcoma	NS
38.8028	199.726	179.944	GSM528403	GSE21124	tissue	primary	soft_tissue	fat	liposarcoma	pleomorphic
899.362	366.118	2759.66	1316545682	E-MEXP-964	tissue	primary	soft_tissue	fat	liposarcoma	dedifferentiated
46.2111	186.562	1091.19	1316545608	E-MEXP-964	tissue	primary	soft_tissue	fat	liposarcoma	dedifferentiated
57.0409	404.908	412.062	1316546052	E-MEXP-964	tissue	primary	soft_tissue	fat	liposarcoma	dedifferentiated
84.2055	319.055	145.512	GSM338966	GSE13433	tissue	primary	soft_tissue	fibrous_tissue_and_uncertain_origin	alveolar_soft_part_sarcoma	NS
8.1708	206.405	1184.58	GSM482987	GSE20559	tissue	primary	soft_tissue	fat	liposarcoma	myxoid-round_cell
96.8677	186.87	294.29	GSM528331	GSE21124	tissue	primary	soft_tissue	smooth_muscle	leiomyosarcoma	NS
73.1703	232.256	317.721	GSM149115	GSE6481	tissue	primary	soft_tissue	fat	liposarcoma	myxoid-round_cell
143.996	366.099	2169.13	GSM442958	GSE17743	tissue	primary	soft_tissue	fibrous_tissue_and_uncertain_origin	gastrointestinal_stromal_tumour	NS
28.2681	338.778	5040.76	GSM526054	GSE21050	tissue	primary	soft_tissue	fat	liposarcoma	dedifferentiated
86.9378	191.563	738.086	GSM202207	GSE8167	tissue	primary	soft_tissue	fibrous_tissue_and_uncertain_origin	gastrointestinal_stromal_tumour	NS
71.112	274.558	115.58	GSM528420	GSE21122	tissue	primary	soft_tissue	fat	liposarcoma	pleomorphic
80.2458	315.79	1015.81	GSM526066	GSE21050	tissue	primary	soft_tissue	fibrous_tissue_and_uncertain_origin	sarcoma	NS
529.014	340.267	1326.7	GSM526047	GSE21050	tissue	primary	soft_tissue	smooth_muscle	leiomyosarcoma	NS
67.7285	233.177	510.768	GSM358279	GSE14325	tissue	primary	soft_tissue	fibrous_tissue_and_uncertain_origin	malignant_fibrous_histiocytoma-pleomorphic_sarcoma	giant_cell
162.455	533.21	980.694	GSM590632	GSE23980	tissue	primary	soft_tissue	fibrous_tissue_and_uncertain_origin	malignant_fibrous_histiocytoma-pleomorphic_sarcoma	NS
61.3344	240.583	278.625	GSM528346	GSE21124	tissue	primary	soft_tissue	smooth_muscle	leiomyosarcoma	NS
29.2214	114.398	548.597	GSM766640	GSE30929	tissue	primary	soft_tissue	fat	liposarcoma	well_differentiated
30.7397	141.702	316.693	GSM149163	GSE6481	tissue	primary	soft_tissue	fibrous_tissue_and_uncertain_origin	malignant_fibrous_histiocytoma-pleomorphic_sarcoma	myxoid
28.5618	136.376	951.165	GSM766672	GSE30929	tissue	primary	soft_tissue	fat	liposarcoma	well_differentiated
16.014	231.731	546.622	GSM411030	GSE16382	tissue	primary	soft_tissue	fibrous_tissue_and_uncertain_origin	sarcoma	NS
379.064	325.545	2804.32	GSM525968	GSE21050	tissue	primary	soft_tissue	fat	liposarcoma	dedifferentiated
49.0489	158.699	828.788	GSM528373	GSE21122	tissue	primary	soft_tissue	fibrous_tissue_and_uncertain_origin	fibrosarcoma	myxofibrosarcoma
534.543	337.819	3579.7	GSM590583	GSE23980	tissue	primary	soft_tissue	smooth_muscle	leiomyosarcoma	NS
23.811	78.8539	469.507	484696034	E-MEXP-353	tissue	primary	soft_tissue	striated_muscle	rhabdomyosarcoma	embryonal
41.2468	225.058	332.863	GSM526077	GSE21050	tissue	primary	soft_tissue	fibrous_tissue_and_uncertain_origin	sarcoma	NS
84.2838	322.165	975.657	GSM766562	GSE30929	tissue	primary	soft_tissue	fat	liposarcoma	dedifferentiated
123.412	298.652	2258.41	GSM525975	GSE21050	tissue	primary	soft_tissue	fat	liposarcoma	dedifferentiated
66.9771	370.937	631.003	GSM525845	GSE21050	tissue	primary	soft_tissue	smooth_muscle	leiomyosarcoma	NS
178.755	249.973	1317.2	GSM411029	GSE16382	tissue	primary	soft_tissue	fibrous_tissue_and_uncertain_origin	sarcoma	NS
16.0607	336.419	252.18	GSM525928	GSE21050	tissue	primary	soft_tissue	fibrous_tissue_and_uncertain_origin	sarcoma	NS
49.5605	207.106	470.187	GSM526017	GSE21050	tissue	primary	soft_tissue	fibrous_tissue_and_uncertain_origin	sarcoma	NS
703.199	451.385	1254.62	GSM202203	GSE8167	tissue	primary	soft_tissue	fibrous_tissue_and_uncertain_origin	gastrointestinal_stromal_tumour	NS
66.003	104.395	627.451	GSM766654	GSE30929	tissue	primary	soft_tissue	fat	liposarcoma	well_differentiated
450.229	268.679	960.639	GSM506655	GSE20196	tissue	primary	soft_tissue	fibrous_tissue_and_uncertain_origin	synovial_sarcoma	monophasic
138.447	468.849	668.675	GSM89084	GSE2109	tissue	primary	soft_tissue	NS	sarcoma	NS
43.8883	98.4786	795.752	484695981	E-MEXP-353	tissue	primary	soft_tissue	striated_muscle	rhabdomyosarcoma	embryonal
159.546	237.819	1206.49	GSM149143	GSE6481	tissue	primary	soft_tissue	fat	liposarcoma	dedifferentiated
141.744	280.244	2994.56	GSM590600	GSE23980	tissue	primary	soft_tissue	fibrous_tissue_and_uncertain_origin	malignant_fibrous_histiocytoma-pleomorphic_sarcoma	NS
44.5363	96.2921	48.8311	484697797	E-MEXP-353	tissue	primary	soft_tissue	smooth_muscle	leiomyosarcoma	NS
117.064	252.425	1210.31	GSM203747	GSE2109	tissue	primary	soft_tissue	fat	liposarcoma	dedifferentiated
587.02	316.826	190.875	GSM149119	GSE6481	tissue	primary	soft_tissue	fat	liposarcoma	myxoid-round_cell
38.5586	256.224	3182.53	GSM526104	GSE21050	tissue	primary	soft_tissue	fat	liposarcoma	dedifferentiated
41.2386	150.598	775.109	GSM766631	GSE30929	tissue	primary	soft_tissue	fat	liposarcoma	well_differentiated
130.96	259.142	445.247	GSM526084	GSE21050	tissue	primary	soft_tissue	smooth_muscle	leiomyosarcoma	NS
318.525	523.212	1796.11	GSM442957	GSE17743	tissue	primary	soft_tissue	fibrous_tissue_and_uncertain_origin	gastrointestinal_stromal_tumour	NS
326.536	385.212	1502.52	GSM76634	GSE2109	tissue	primary	soft_tissue	fibrous_tissue_and_uncertain_origin	sarcoma	NS
367.124	191.361	1259.51	GSM525964	GSE21050	tissue	primary	soft_tissue	fibrous_tissue_and_uncertain_origin	sarcoma	NS
4.6325	229.157	582.552	GSM410993	GSE16382	tissue	primary	soft_tissue	fibrous_tissue_and_uncertain_origin	sarcoma	NS
1369.54	114.188	1824.09	GSM526094	GSE21050	tissue	primary	soft_tissue	smooth_muscle	leiomyosarcoma	NS
326.943	335.59	2125.69	GSM519706	GSE20708	tissue	primary	soft_tissue	fibrous_tissue_and_uncertain_origin	gastrointestinal_stromal_tumour	NS
28.0212	159.286	927.733	GSM528324	GSE21124	tissue	primary	soft_tissue	smooth_muscle	leiomyosarcoma	NS
266.661	130.405	317.846	GSM590582	GSE23980	tissue	primary	soft_tissue	smooth_muscle	leiomyosarcoma	NS
33.2222	172.668	478.299	GSM525992	GSE21050	tissue	primary	soft_tissue	fibrous_tissue_and_uncertain_origin	sarcoma	NS
1315.19	214.582	922.059	GSM410960	GSE16382	tissue	primary	soft_tissue	fat	liposarcoma	dedifferentiated
32.9884	227.62	496.475	GSM149155	GSE6481	tissue	primary	soft_tissue	fibrous_tissue_and_uncertain_origin	malignant_fibrous_histiocytoma-pleomorphic_sarcoma	myxoid
25.4101	103.359	248.982	GSM766626	GSE30929	tissue	primary	soft_tissue	fat	liposarcoma	well_differentiated
347.536	183.52	755.5	1316545645	E-MEXP-964	tissue	primary	soft_tissue	fat	liposarcoma	dedifferentiated
983.035	373.252	357.055	484697735	E-MEXP-353	tissue	primary	soft_tissue	fat	liposarcoma	myxoid-round_cell
92.9728	175.749	309.959	GSM149172	GSE6481	tissue	primary	soft_tissue	smooth_muscle	leiomyosarcoma	NS
307.985	375.173	1632.44	GSM526036	GSE21050	tissue	primary	soft_tissue	fibrous_tissue_and_uncertain_origin	sarcoma	NS
69.7703	219.474	217.076	GSM117591	GSE2109	tissue	primary	soft_tissue	nerve_sheath	schwannoma	cellular
1379	219.022	960.178	GSM525997	GSE21050	tissue	primary	soft_tissue	fibrous_tissue_and_uncertain_origin	sarcoma	NS
165.431	343.084	1688.19	GSM442944	GSE17743	tissue	primary	soft_tissue	fibrous_tissue_and_uncertain_origin	gastrointestinal_stromal_tumour	NS
101.796	243.595	540.502	GSM525996	GSE21050	tissue	primary	soft_tissue	smooth_muscle	leiomyosarcoma	NS
90.5645	188.326	362.558	GSM149112	GSE6481	tissue	primary	soft_tissue	fibrous_tissue_and_uncertain_origin	synovial_sarcoma	NS
42.8067	513.17	618.895	GSM590720	GSE23980	tissue	primary	soft_tissue	fibrous_tissue_and_uncertain_origin	malignant_fibrous_histiocytoma-pleomorphic_sarcoma	NS
38.8276	116.988	420.53	GSM766641	GSE30929	tissue	primary	soft_tissue	fat	liposarcoma	well_differentiated
34.9346	250.542	715.484	GSM484739	GSE19449	tissue	primary	soft_tissue	fat	liposarcoma	well_differentiated
363.964	432.524	578.751	GSM519713	GSE20708	tissue	primary	soft_tissue	fibrous_tissue_and_uncertain_origin	gastrointestinal_stromal_tumour	NS
755.817	309.63	704.981	GSM506640	GSE20196	tissue	primary	soft_tissue	fibrous_tissue_and_uncertain_origin	synovial_sarcoma	biphasic
44.373	199.807	404.6	GSM526004	GSE21050	tissue	primary	soft_tissue	fibrous_tissue_and_uncertain_origin	sarcoma	NS
0.7497	269.007	450.145	GSM149162	GSE6481	tissue	primary	soft_tissue	fibrous_tissue_and_uncertain_origin	malignant_fibrous_histiocytoma-pleomorphic_sarcoma	myxoid
412.801	302.729	236.557	GSM528297	GSE21122	tissue	primary	soft_tissue	fat	liposarcoma	dedifferentiated
49.9238	332.395	491.161	GSM484743	GSE19449	tissue	primary	soft_tissue	fat	liposarcoma	pleomorphic
97.2512	318.866	3239.1	GSM525821	GSE21050	tissue	primary	soft_tissue	fibrous_tissue_and_uncertain_origin	sarcoma	NS
48.7323	292.457	750.887	GSM411081	GSE16382	tissue	primary	soft_tissue	fibrous_tissue_and_uncertain_origin	sarcoma	NS
15.1447	137.502	470.834	GSM149194	GSE6481	tissue	primary	soft_tissue	fibrous_tissue_and_uncertain_origin	malignant_fibrous_histiocytoma-pleomorphic_sarcoma	storiform_pleomorphic
23.9312	205.51	599.539	GSM528370	GSE21122	tissue	primary	soft_tissue	fibrous_tissue_and_uncertain_origin	fibrosarcoma	myxofibrosarcoma
283.548	227.468	586.139	GSM149116	GSE6481	tissue	primary	soft_tissue	fat	liposarcoma	myxoid-round_cell
248.154	340.749	492.362	GSM528372	GSE21124	tissue	primary	soft_tissue	fibrous_tissue_and_uncertain_origin	fibrosarcoma	myxofibrosarcoma
71.7326	47.3952	504.464	GSM289140	GSE11482	tissue	primary	soft_tissue	striated_muscle	rhabdoid_tumour	NS
22.8295	368.984	900.536	GSM411114	GSE16382	tissue	primary	soft_tissue	fat	liposarcoma	dedifferentiated
427.49	525.429	301.38	GSM411124	GSE16382	tissue	primary	soft_tissue	fibrous_tissue_and_uncertain_origin	sarcoma	NS
67.2368	123.671	412.781	GSM528347	GSE21122	tissue	primary	soft_tissue	smooth_muscle	leiomyosarcoma	NS
74.5188	106.141	623.371	GSM766643	GSE30929	tissue	primary	soft_tissue	fat	liposarcoma	well_differentiated
121.985	302.948	1134.57	GSM89088	GSE2109	tissue	primary	soft_tissue	fibrous_tissue_and_uncertain_origin	sarcoma	spindle
16.0204	538.379	283.061	GSM411077	GSE16382	tissue	primary	soft_tissue	fibrous_tissue_and_uncertain_origin	sarcoma	NS
319.086	181.776	316.75	GSM526060	GSE21050	tissue	primary	soft_tissue	smooth_muscle	leiomyosarcoma	NS
218.393	369.918	613.399	GSM411043	GSE16382	tissue	primary	soft_tissue	fat	liposarcoma	dedifferentiated
79.528	169.685	438.369	GSM525993	GSE21050	tissue	primary	soft_tissue	fibrous_tissue_and_uncertain_origin	sarcoma	NS
731.206	363.502	1387.84	GSM526025	GSE21050	tissue	primary	soft_tissue	fibrous_tissue_and_uncertain_origin	sarcoma	NS
1.7373	313.823	560.524	GSM179826	GSE2109	tissue	primary	soft_tissue	smooth_muscle	leiomyosarcoma	NS
194.193	293.179	161.661	GSM338412	GSE13433	tissue	primary	soft_tissue	fibrous_tissue_and_uncertain_origin	alveolar_soft_part_sarcoma	NS
126.975	187.086	650.305	1316545756	E-MEXP-964	tissue	primary	soft_tissue	fat	liposarcoma	dedifferentiated
1001.21	236.649	606.499	GSM526051	GSE21050	tissue	primary	soft_tissue	fat	liposarcoma	dedifferentiated
368.47	290.9	2274.44	GSM202226	GSE8167	tissue	primary	soft_tissue	fibrous_tissue_and_uncertain_origin	gastrointestinal_stromal_tumour	NS
303.363	166.765	377.095	484697815	E-MEXP-353	tissue	primary	soft_tissue	fat	liposarcoma	myxoid-round_cell
66.0354	263.105	1315.38	GSM411112	GSE16382	tissue	primary	soft_tissue	fat	liposarcoma	dedifferentiated
90.2542	178.176	1570.19	GSM358273	GSE14325	tissue	primary	soft_tissue	fibrous_tissue_and_uncertain_origin	malignant_fibrous_histiocytoma-pleomorphic_sarcoma	NS
156.781	269.468	1725.15	GSM526083	GSE21050	tissue	primary	soft_tissue	fibrous_tissue_and_uncertain_origin	sarcoma	NS
157.192	263.371	152.687	333475431	E-MEXP-121	tissue	primary	soft_tissue	striated_muscle	rhabdomyosarcoma	embryonal
443.274	597.558	1528.85	GSM442943	GSE17743	tissue	primary	soft_tissue	fibrous_tissue_and_uncertain_origin	gastrointestinal_stromal_tumour	NS
303.898	398.573	903.039	GSM506641	GSE20196	tissue	primary	soft_tissue	fibrous_tissue_and_uncertain_origin	synovial_sarcoma	monophasic
33.7336	153.016	290.217	GSM528377	GSE21124	tissue	primary	soft_tissue	fibrous_tissue_and_uncertain_origin	fibrosarcoma	myxofibrosarcoma
58.5741	362.033	725.092	GSM410968	GSE16382	tissue	primary	soft_tissue	striated_muscle	rhabdomyosarcoma	pleomorphic
51.2062	234.668	682.926	GSM482988	GSE20559	tissue	primary	soft_tissue	fat	liposarcoma	myxoid-round_cell
284.243	462.066	641.004	GSM484730	GSE20559	tissue	primary	soft_tissue	fat	liposarcoma	dedifferentiated
55.9377	329.767	361.568	GSM590613	GSE23980	tissue	primary	soft_tissue	fibrous_tissue_and_uncertain_origin	malignant_fibrous_histiocytoma-pleomorphic_sarcoma	NS
30.2885	331.225	280.094	GSM149165	GSE6481	tissue	primary	soft_tissue	fibrous_tissue_and_uncertain_origin	malignant_fibrous_histiocytoma-pleomorphic_sarcoma	myxoid
53.751	174.725	739.568	GSM766652	GSE30929	tissue	primary	soft_tissue	fat	liposarcoma	well_differentiated
304.705	377.479	413.191	GSM528281	GSE21124	tissue	primary	soft_tissue	fat	liposarcoma	dedifferentiated
149.792	125.223	560.509	484697302	E-MEXP-353	tissue	primary	soft_tissue	fat	liposarcoma	well_differentiated
54.7041	203.691	558.363	GSM528410	GSE21124	tissue	primary	soft_tissue	fat	liposarcoma	pleomorphic
68.5478	97.282	1302.69	333475101	E-MEXP-121	tissue	primary	soft_tissue	striated_muscle	rhabdomyosarcoma	embryonal
34.2262	366.606	2299.49	GSM411079	GSE16382	tissue	primary	soft_tissue	smooth_muscle	leiomyosarcoma	NS
281.448	258.507	530.808	GSM149170	GSE6481	tissue	primary	soft_tissue	smooth_muscle	leiomyosarcoma	NS
100.662	255.271	1170.31	GSM526043	GSE21050	tissue	primary	soft_tissue	fibrous_tissue_and_uncertain_origin	sarcoma	NS
275.698	392.499	1260.61	GSM526042	GSE21050	tissue	primary	soft_tissue	fat	liposarcoma	dedifferentiated
37.4671	250.454	881.52	GSM528409	GSE21122	tissue	primary	soft_tissue	fat	liposarcoma	pleomorphic
193.327	359.602	1408.43	GSM442956	GSE17743	tissue	primary	soft_tissue	fibrous_tissue_and_uncertain_origin	gastrointestinal_stromal_tumour	NS
43.333	147.842	564.229	GSM149139	GSE6481	tissue	primary	soft_tissue	fat	liposarcoma	well_differentiated
25.1679	253.913	198.122	GSM338964	GSE13433	tissue	primary	soft_tissue	fibrous_tissue_and_uncertain_origin	alveolar_soft_part_sarcoma	NS
273.808	145.935	358.128	GSM528345	GSE21122	tissue	primary	soft_tissue	smooth_muscle	leiomyosarcoma	NS
61.2105	327.977	162.341	GSM338970	GSE13433	tissue	primary	soft_tissue	fibrous_tissue_and_uncertain_origin	alveolar_soft_part_sarcoma	NS
232.894	437.122	2057.53	GSM519715	GSE20708	tissue	primary	soft_tissue	fibrous_tissue_and_uncertain_origin	gastrointestinal_stromal_tumour	NS
1025.18	369.992	877.015	GSM506642	GSE20196	tissue	primary	soft_tissue	fibrous_tissue_and_uncertain_origin	synovial_sarcoma	biphasic
4.4986	288.209	427.965	GSM149193	GSE6481	tissue	primary	soft_tissue	fibrous_tissue_and_uncertain_origin	malignant_fibrous_histiocytoma-pleomorphic_sarcoma	storiform_pleomorphic
197.587	153.488	1040.95	484695708	E-MEXP-353	tissue	primary	soft_tissue	fibrous_tissue_and_uncertain_origin	synovial_sarcoma	monophasic
194.193	276.244	375.182	GSM766608	GSE30929	tissue	primary	soft_tissue	fat	liposarcoma	pleomorphic
1424.5	59.646	293.43	GSM289143	GSE11482	tissue	primary	soft_tissue	striated_muscle	rhabdoid_tumour	NS
90.4346	118.383	409.054	GSM766669	GSE30929	tissue	primary	soft_tissue	fat	liposarcoma	well_differentiated
573.885	195.769	345.394	484696446	E-MEXP-353	tissue	primary	soft_tissue	fat	liposarcoma	myxoid-round_cell
32.0645	235.991	269.815	GSM766658	GSE30929	tissue	primary	soft_tissue	fat	liposarcoma	well_differentiated
163.375	290.111	466.765	GSM526074	GSE21050	tissue	primary	soft_tissue	fibrous_tissue_and_uncertain_origin	sarcoma	NS
71.1841	122.423	324.865	GSM766665	GSE30929	tissue	primary	soft_tissue	fat	liposarcoma	well_differentiated
61.964	168.222	738.218	484696888	E-MEXP-353	tissue	primary	soft_tissue	nerve_sheath	schwannoma	NS
998.523	65.261	770.012	GSM289137	GSE11482	tissue	primary	soft_tissue	striated_muscle	rhabdoid_tumour	NS
352.328	377.025	781.264	GSM506623	GSE20196	tissue	primary	soft_tissue	fibrous_tissue_and_uncertain_origin	synovial_sarcoma	biphasic
117.913	340.266	1632.03	GSM76505	GSE2109	tissue	primary	soft_tissue	smooth_muscle	leiomyosarcoma	NS
1363.58	278.729	1537.14	GSM525953	GSE21050	tissue	primary	soft_tissue	fat	liposarcoma	dedifferentiated
26.3612	218.013	805.08	GSM590724	GSE23980	tissue	primary	soft_tissue	striated_muscle	rhabdomyosarcoma	pleomorphic
27.445	340.002	520.589	GSM528342	GSE21122	tissue	primary	soft_tissue	smooth_muscle	leiomyosarcoma	NS
17.5605	148.369	1033.24	333475321	E-MEXP-121	tissue	primary	soft_tissue	striated_muscle	rhabdomyosarcoma	alveolar
175.048	270.288	613.024	GSM410995	GSE16382	tissue	primary	soft_tissue	fibrous_tissue_and_uncertain_origin	sarcoma	NS
15.1875	225.632	230.532	484695928	E-MEXP-353	tissue	primary	soft_tissue	striated_muscle	rhabdomyosarcoma	alveolar
15.9308	305.811	397.455	GSM301705	GSE2109	tissue	primary	soft_tissue	upper_back	leiomyosarcoma	NS
132.581	393.221	871.144	GSM526112	GSE21050	tissue	primary	soft_tissue	fibrous_tissue_and_uncertain_origin	sarcoma	NS
166.039	291.773	1788.2	GSM202209	GSE8167	tissue	primary	soft_tissue	fibrous_tissue_and_uncertain_origin	gastrointestinal_stromal_tumour	NS
19.7114	154.939	261.843	GSM766568	GSE30929	tissue	primary	soft_tissue	fat	liposarcoma	dedifferentiated
9.1036	180.891	1033.15	333475596	E-MEXP-121	tissue	primary	soft_tissue	striated_muscle	rhabdomyosarcoma	embryonal
506.44	271.332	1693.8	GSM590598	GSE23980	tissue	primary	soft_tissue	fibrous_tissue_and_uncertain_origin	malignant_fibrous_histiocytoma-pleomorphic_sarcoma	NS
387.032	201.089	690.989	GSM149118	GSE6481	tissue	primary	soft_tissue	fat	liposarcoma	myxoid-round_cell
866.133	238.774	2481.97	GSM525945	GSE21050	tissue	primary	soft_tissue	fat	liposarcoma	dedifferentiated
213.069	143.352	381.377	GSM411113	GSE16382	tissue	primary	soft_tissue	smooth_muscle	leiomyosarcoma	NS
267.07	387.398	953.386	GSM590620	GSE23980	tissue	primary	soft_tissue	fibrous_tissue_and_uncertain_origin	malignant_fibrous_histiocytoma-pleomorphic_sarcoma	NS
41.7827	134.717	480.796	GSM766636	GSE30929	tissue	primary	soft_tissue	fat	liposarcoma	well_differentiated
78.6057	403.814	2464.53	GSM411051	GSE16382	tissue	primary	soft_tissue	striated_muscle	rhabdomyosarcoma	pleomorphic
157.38	312.068	1007.37	GSM590574	GSE23980	tissue	primary	soft_tissue	smooth_muscle	leiomyosarcoma	NS
67.8852	425.795	1221.04	GSM411126	GSE16382	tissue	primary	soft_tissue	fat	liposarcoma	dedifferentiated
261.277	369.135	1357.29	GSM590644	GSE23980	tissue	primary	soft_tissue	smooth_muscle	leiomyosarcoma	NS
49.8625	201.239	246.041	GSM526026	GSE21050	tissue	primary	soft_tissue	fibrous_tissue_and_uncertain_origin	sarcoma	NS
181.619	236.164	602.823	GSM590629	GSE23980	tissue	primary	soft_tissue	fibrous_tissue_and_uncertain_origin	malignant_fibrous_histiocytoma-pleomorphic_sarcoma	NS
84.3238	466.889	1206.55	GSM53050	GSE2109	tissue	primary	soft_tissue	fibrous_tissue_and_uncertain_origin	sarcoma	NS
60.4867	370.777	358.184	GSM484729	GSE19449	tissue	primary	soft_tissue	fat	liposarcoma	pleomorphic
25.9416	137.501	178.869	GSM526069	GSE21050	tissue	primary	soft_tissue	fibrous_tissue_and_uncertain_origin	sarcoma	NS
311.967	316.212	1345.35	GSM442960	GSE17743	tissue	primary	soft_tissue	fibrous_tissue_and_uncertain_origin	gastrointestinal_stromal_tumour	NS
885.167	360.922	819.45	GSM506630	GSE20196	tissue	primary	soft_tissue	fibrous_tissue_and_uncertain_origin	synovial_sarcoma	poorly_differentiated
8.6971	532.623	592.603	GSM149173	GSE6481	tissue	primary	soft_tissue	smooth_muscle	leiomyosarcoma	NS
193.959	292.207	1367.87	GSM411011	GSE16382	tissue	primary	soft_tissue	fat	liposarcoma	dedifferentiated
81.7272	154.704	227.332	GSM526013	GSE21050	tissue	primary	soft_tissue	smooth_muscle	leiomyosarcoma	NS
138.151	232.425	703.527	GSM410969	GSE16382	tissue	primary	soft_tissue	smooth_muscle	leiomyosarcoma	NS
19.3838	200.711	256.379	GSM526072	GSE21050	tissue	primary	soft_tissue	fibrous_tissue_and_uncertain_origin	sarcoma	NS
137.365	39.3782	3595.18	GSM289141	GSE11482	tissue	primary	soft_tissue	striated_muscle	rhabdoid_tumour	NS
180.44	507.169	1843.04	GSM526033	GSE21050	tissue	primary	soft_tissue	fibrous_tissue_and_uncertain_origin	sarcoma	NS
202.97	529.591	1319.25	GSM442942	GSE17743	tissue	primary	soft_tissue	fibrous_tissue_and_uncertain_origin	gastrointestinal_stromal_tumour	NS
54.2026	250.689	1351.46	GSM525957	GSE21050	tissue	primary	soft_tissue	fibrous_tissue_and_uncertain_origin	sarcoma	NS
84.0814	325.139	1211.29	GSM411059	GSE16382	tissue	primary	soft_tissue	fibrous_tissue_and_uncertain_origin	sarcoma	NS
422.255	308.076	1262.31	GSM38101	GSE2109	tissue	primary	soft_tissue	fibrous_tissue_and_uncertain_origin	gastrointestinal_stromal_tumour	NS
204.724	162.476	405.669	GSM528322	GSE21122	tissue	primary	soft_tissue	smooth_muscle	leiomyosarcoma	NS
627.594	422.5	1808.86	GSM590584	GSE23980	tissue	primary	soft_tissue	smooth_muscle	leiomyosarcoma	NS
155.877	313.774	1084.94	GSM525824	GSE21050	tissue	primary	soft_tissue	fibrous_tissue_and_uncertain_origin	sarcoma	NS
60.4924	254.957	2670.01	GSM519712	GSE20708	tissue	primary	soft_tissue	fibrous_tissue_and_uncertain_origin	gastrointestinal_stromal_tumour	NS
44.6178	122.698	465.509	GSM766649	GSE30929	tissue	primary	soft_tissue	fat	liposarcoma	well_differentiated
201.707	307.911	413.094	GSM102532	GSE2109	tissue	primary	soft_tissue	NS	sarcoma	NS
40.3327	214.135	3065.52	GSM525891	GSE21050	tissue	primary	soft_tissue	fibrous_tissue_and_uncertain_origin	sarcoma	NS
49.6875	222.108	1044.04	GSM484736	GSE19449	tissue	primary	soft_tissue	fat	liposarcoma	well_differentiated
254.308	232.116	512.514	GSM149202	GSE6481	tissue	primary	soft_tissue	fibrous_tissue_and_uncertain_origin	malignant_fibrous_histiocytoma-pleomorphic_sarcoma	storiform_pleomorphic
28.3089	257.546	726.668	GSM590616	GSE23980	tissue	primary	soft_tissue	smooth_muscle	leiomyosarcoma	NS
86.5072	200.359	441.857	GSM528406	GSE21122	tissue	primary	soft_tissue	fat	liposarcoma	pleomorphic
136.409	296.492	546.996	GSM528279	GSE21122	tissue	primary	soft_tissue	fat	liposarcoma	dedifferentiated
49.4139	296.638	607.172	GSM411099	GSE16382	tissue	primary	soft_tissue	fat	liposarcoma	dedifferentiated
542.139	194.736	521.514	484697647	E-MEXP-353	tissue	primary	soft_tissue	fat	liposarcoma	myxoid-round_cell
292.528	318.681	1437.48	GSM289121	GSE11482	tissue	primary	soft_tissue	fibrous_tissue_and_uncertain_origin	malignant_melanoma_of_soft_parts-clear_cell_sarcoma	NS
9.9366	157.518	248.229	GSM525828	GSE21050	tissue	primary	soft_tissue	fibrous_tissue_and_uncertain_origin	sarcoma	NS
33.8388	258.807	655.766	GSM526001	GSE21050	tissue	primary	soft_tissue	fibrous_tissue_and_uncertain_origin	sarcoma	NS
1.1996	776.003	1483.78	GSM149183	GSE6481	tissue	primary	soft_tissue	fibrous_tissue_and_uncertain_origin	malignant_fibrous_histiocytoma-pleomorphic_sarcoma	storiform_pleomorphic
21.9407	145.858	285.202	GSM528286	GSE21122	tissue	primary	soft_tissue	fat	liposarcoma	dedifferentiated
10.2913	288.421	291.901	GSM590717	GSE23980	tissue	primary	soft_tissue	striated_muscle	rhabdomyosarcoma	pleomorphic
155.061	313.421	492.775	GSM149104	GSE6481	tissue	primary	soft_tissue	fibrous_tissue_and_uncertain_origin	synovial_sarcoma	NS
2.8117	447.43	720.357	GSM590719	GSE23980	tissue	primary	soft_tissue	fibrous_tissue_and_uncertain_origin	malignant_fibrous_histiocytoma-pleomorphic_sarcoma	NS
415.404	242.439	537.772	GSM528387	GSE21124	tissue	primary	soft_tissue	fat	liposarcoma	myxoid-round_cell
589.522	338.757	621.162	GSM526046	GSE21050	tissue	primary	soft_tissue	smooth_muscle	leiomyosarcoma	NS
724.71	348.82	648.938	GSM766598	GSE30929	tissue	primary	soft_tissue	fat	liposarcoma	myxoid-round_cell
112.067	390.518	1527.73	GSM442963	GSE17743	tissue	primary	soft_tissue	fibrous_tissue_and_uncertain_origin	gastrointestinal_stromal_tumour	NS
86.7621	411.206	520.923	GSM484725	GSE19449	tissue	primary	soft_tissue	fat	liposarcoma	pleomorphic
127.357	378.922	635.843	GSM526096	GSE21050	tissue	primary	soft_tissue	smooth_muscle	leiomyosarcoma	NS
636.038	488.088	477.49	GSM411035	GSE16382	tissue	primary	soft_tissue	smooth_muscle	leiomyosarcoma	NS
132.812	291.179	870.108	GSM526062	GSE21050	tissue	primary	soft_tissue	fibrous_tissue_and_uncertain_origin	sarcoma	NS
141.649	176.006	1024.24	333476421	E-MEXP-121	tissue	primary	soft_tissue	striated_muscle	rhabdomyosarcoma	alveolar
61.6381	327.987	351.382	GSM149189	GSE6481	tissue	primary	soft_tissue	fibrous_tissue_and_uncertain_origin	malignant_fibrous_histiocytoma-pleomorphic_sarcoma	storiform_pleomorphic
48.1948	397.391	2138.47	GSM519705	GSE20708	tissue	primary	soft_tissue	fibrous_tissue_and_uncertain_origin	gastrointestinal_stromal_tumour	NS
0.97	158.593	746.553	GSM358280	GSE14325	tissue	primary	soft_tissue	fibrous_tissue_and_uncertain_origin	malignant_fibrous_histiocytoma-pleomorphic_sarcoma	mixed
190.639	269.911	1657.93	GSM289122	GSE11482	tissue	primary	soft_tissue	fibrous_tissue_and_uncertain_origin	malignant_melanoma_of_soft_parts-clear_cell_sarcoma	NS
101.456	280.334	229.644	GSM203721	GSE2109	tissue	primary	soft_tissue	NS	sarcoma	NS
63.4048	434.108	710.213	GSM526034	GSE21050	tissue	primary	soft_tissue	fibrous_tissue_and_uncertain_origin	sarcoma	NS
81.1083	225.204	269.068	GSM528417	GSE21124	tissue	primary	soft_tissue	fat	liposarcoma	pleomorphic
143.008	154.315	1232.8	GSM526099	GSE21050	tissue	primary	soft_tissue	fibrous_tissue_and_uncertain_origin	sarcoma	NS
263.175	409.957	1677.41	GSM442940	GSE17743	tissue	primary	soft_tissue	fibrous_tissue_and_uncertain_origin	gastrointestinal_stromal_tumour	NS
152.366	306.175	891.684	GSM528412	GSE21124	tissue	primary	soft_tissue	fat	liposarcoma	pleomorphic
28.488	133.654	263.953	GSM766657	GSE30929	tissue	primary	soft_tissue	fat	liposarcoma	well_differentiated
395.007	174.941	291.688	GSM526012	GSE21050	tissue	primary	soft_tissue	smooth_muscle	leiomyosarcoma	NS
93.046	85.1138	1037.85	GSM528299	GSE21122	tissue	primary	soft_tissue	fat	liposarcoma	dedifferentiated
49.8778	152.011	546.858	GSM766660	GSE30929	tissue	primary	soft_tissue	fat	liposarcoma	well_differentiated
121.849	230.681	289.119	GSM484735	GSE19449	tissue	primary	soft_tissue	fat	liposarcoma	well_differentiated
53.3486	162.278	356.572	GSM528335	GSE21124	tissue	primary	soft_tissue	smooth_muscle	leiomyosarcoma	NS
592.738	280.74	477.065	GSM301692	GSE2109	tissue	primary	soft_tissue	stomach	sarcoma	spindle
50.5478	171.493	445.398	GSM766666	GSE30929	tissue	primary	soft_tissue	fat	liposarcoma	well_differentiated
16.0634	275.207	331.495	GSM484720	GSE19449	tissue	primary	soft_tissue	fat	liposarcoma	pleomorphic
49.1062	368.598	1766.02	GSM590665	GSE23980	tissue	primary	soft_tissue	fibrous_tissue_and_uncertain_origin	malignant_fibrous_histiocytoma-pleomorphic_sarcoma	NS
40.7758	330.444	705.297	GSM482990	GSE20559	tissue	primary	soft_tissue	fat	liposarcoma	dedifferentiated
112.271	144.218	513.546	GSM528319	GSE21122	tissue	primary	soft_tissue	fat	liposarcoma	dedifferentiated
30.7369	277.954	705.811	GSM766603	GSE30929	tissue	primary	soft_tissue	fat	liposarcoma	pleomorphic
53.8324	183.99	540.423	GSM149182	GSE6481	tissue	primary	soft_tissue	fibrous_tissue_and_uncertain_origin	fibrosarcoma	NS
279.697	304.963	527.55	GSM525985	GSE21050	tissue	primary	soft_tissue	smooth_muscle	leiomyosarcoma	NS
24.6395	156.612	1315.78	GSM411034	GSE16382	tissue	primary	soft_tissue	fat	liposarcoma	dedifferentiated
82.7744	104.666	1020.24	GSM766622	GSE30929	tissue	primary	soft_tissue	fat	liposarcoma	well_differentiated
346.063	264.443	933.621	GSM525951	GSE21050	tissue	primary	soft_tissue	fibrous_tissue_and_uncertain_origin	sarcoma	NS
89.9502	187.344	1074.94	333475706	E-MEXP-121	tissue	primary	soft_tissue	striated_muscle	rhabdomyosarcoma	embryonal
15.6345	185.346	1001.03	GSM528304	GSE21122	tissue	primary	soft_tissue	fat	liposarcoma	dedifferentiated
282.508	256.266	505.185	GSM149129	GSE6481	tissue	primary	soft_tissue	fat	liposarcoma	myxoid-round_cell
120.417	115.249	629.616	GSM766648	GSE30929	tissue	primary	soft_tissue	fat	liposarcoma	well_differentiated
36.4214	200.154	561.702	GSM526009	GSE21050	tissue	primary	soft_tissue	smooth_muscle	leiomyosarcoma	NS
39.5865	113.212	663.974	GSM149176	GSE6481	tissue	primary	soft_tissue	nerve_sheath	malignant_peripheral_nerve_sheath_tumour	NS
208.142	251.154	143.912	GSM766543	GSE30929	tissue	primary	soft_tissue	fat	liposarcoma	dedifferentiated
206.602	380.097	1940.71	GSM289119	GSE11482	tissue	primary	soft_tissue	fibrous_tissue_and_uncertain_origin	malignant_melanoma_of_soft_parts-clear_cell_sarcoma	NS
56.2736	134.077	419.723	GSM528318	GSE21124	tissue	primary	soft_tissue	fat	liposarcoma	dedifferentiated
93.6579	177.078	472.255	333475266	E-MEXP-121	tissue	primary	soft_tissue	striated_muscle	rhabdomyosarcoma	embryonal
758.978	231.188	1283.36	GSM525999	GSE21050	tissue	primary	soft_tissue	smooth_muscle	leiomyosarcoma	NS
116.314	284.119	1075.82	GSM202198	GSE8167	tissue	primary	soft_tissue	fibrous_tissue_and_uncertain_origin	gastrointestinal_stromal_tumour	NS
86.9059	411.995	838.681	GSM88951	GSE2109	tissue	primary	soft_tissue	fat	liposarcoma	NS
36.2251	152.623	1392.79	GSM526078	GSE21050	tissue	primary	soft_tissue	fibrous_tissue_and_uncertain_origin	sarcoma	NS
157.64	236.646	300.573	GSM766584	GSE30929	tissue	primary	soft_tissue	fat	liposarcoma	myxoid-round_cell
1244.67	68.8906	393.127	GSM289142	GSE11482	tissue	primary	soft_tissue	striated_muscle	rhabdoid_tumour	NS
1254.72	304.459	1556.85	GSM506646	GSE20196	tissue	primary	soft_tissue	fibrous_tissue_and_uncertain_origin	synovial_sarcoma	monophasic
69.9112	359.862	840.665	GSM526090	GSE21050	tissue	primary	soft_tissue	fibrous_tissue_and_uncertain_origin	sarcoma	NS
99.8025	177.231	1819.13	GSM525820	GSE21050	tissue	primary	soft_tissue	fibrous_tissue_and_uncertain_origin	sarcoma	NS
12.5895	379.562	821.981	GSM590698	GSE23980	tissue	primary	soft_tissue	fibrous_tissue_and_uncertain_origin	malignant_fibrous_histiocytoma-pleomorphic_sarcoma	NS
307.224	354.804	1358.88	GSM289133	GSE11482	tissue	primary	soft_tissue	fibrous_tissue_and_uncertain_origin	malignant_melanoma_of_soft_parts-clear_cell_sarcoma	NS
221.611	256.489	420.798	886400112	E-MEXP-561	tissue	primary	soft_tissue	blood_vessel	Kaposi_sarcoma	NS
273.555	219.414	832.062	GSM149111	GSE6481	tissue	primary	soft_tissue	fibrous_tissue_and_uncertain_origin	synovial_sarcoma	NS
194.853	236.534	1902.35	GSM202223	GSE8167	tissue	primary	soft_tissue	fibrous_tissue_and_uncertain_origin	gastrointestinal_stromal_tumour	NS
815.262	242.638	548.528	GSM766590	GSE30929	tissue	primary	soft_tissue	fat	liposarcoma	myxoid-round_cell
105.48	231.44	779.269	GSM526057	GSE21050	tissue	primary	soft_tissue	fibrous_tissue_and_uncertain_origin	sarcoma	NS
152.085	446.133	882.553	GSM442941	GSE17743	tissue	primary	soft_tissue	fibrous_tissue_and_uncertain_origin	gastrointestinal_stromal_tumour	NS
69.1754	234.226	496.795	GSM526082	GSE21050	tissue	primary	soft_tissue	fibrous_tissue_and_uncertain_origin	sarcoma	NS
327.139	374.781	4432.33	GSM506635	GSE20196	tissue	primary	soft_tissue	fibrous_tissue_and_uncertain_origin	synovial_sarcoma	monophasic
208.032	293.962	1274.81	GSM590690	GSE23980	tissue	primary	soft_tissue	fibrous_tissue_and_uncertain_origin	malignant_fibrous_histiocytoma-pleomorphic_sarcoma	NS
323.222	155.158	1102.07	GSM590684	GSE23980	tissue	primary	soft_tissue	fibrous_tissue_and_uncertain_origin	fibrosarcoma	myxofibrosarcoma
265.731	251.185	985.095	GSM149107	GSE6481	tissue	primary	soft_tissue	fibrous_tissue_and_uncertain_origin	synovial_sarcoma	NS
61.6324	389.589	1178.06	GSM149164	GSE6481	tissue	primary	soft_tissue	fibrous_tissue_and_uncertain_origin	malignant_fibrous_histiocytoma-pleomorphic_sarcoma	myxoid
138.694	409.209	1423.85	GSM519703	GSE20710	tissue	primary	soft_tissue	fibrous_tissue_and_uncertain_origin	gastrointestinal_stromal_tumour	NS
21.936	74.6681	511.839	333475046	E-MEXP-121	tissue	primary	soft_tissue	striated_muscle	rhabdomyosarcoma	embryonal
43.7864	198.988	500.994	GSM149152	GSE6481	tissue	primary	soft_tissue	fat	liposarcoma	dedifferentiated
2.8239	290.683	1601.35	1316546015	E-MEXP-964	tissue	primary	soft_tissue	fat	liposarcoma	dedifferentiated
314.851	460.514	584.349	GSM231945	GSE2109	tissue	primary	soft_tissue	NS	sarcoma	NS
586.752	369.402	2160.05	GSM411032	GSE16382	tissue	primary	soft_tissue	fibrous_tissue_and_uncertain_origin	sarcoma	NS
18.5474	279.624	882.596	GSM526032	GSE21050	tissue	primary	soft_tissue	smooth_muscle	leiomyosarcoma	NS
38.8908	215.163	1471.17	GSM442937	GSE17743	tissue	primary	soft_tissue	fibrous_tissue_and_uncertain_origin	gastrointestinal_stromal_tumour	NS
22.5301	153.072	966.241	GSM526018	GSE21050	tissue	primary	soft_tissue	fibrous_tissue_and_uncertain_origin	sarcoma	NS
13.7111	294.994	542.83	GSM525933	GSE21050	tissue	primary	soft_tissue	fibrous_tissue_and_uncertain_origin	sarcoma	NS
402.337	241.282	1018.96	GSM149154	GSE6481	tissue	primary	soft_tissue	fat	liposarcoma	dedifferentiated
52.1744	373.44	673.599	GSM411089	GSE16382	tissue	primary	soft_tissue	striated_muscle	rhabdomyosarcoma	pleomorphic
66.0404	415.621	581.346	GSM528361	GSE21124	tissue	primary	soft_tissue	fibrous_tissue_and_uncertain_origin	fibrosarcoma	myxofibrosarcoma
74.4021	388.677	1236.08	GSM519721	GSE20708	tissue	primary	soft_tissue	fibrous_tissue_and_uncertain_origin	gastrointestinal_stromal_tumour	NS
74.2253	244.869	923.843	GSM149191	GSE6481	tissue	primary	soft_tissue	fibrous_tissue_and_uncertain_origin	malignant_fibrous_histiocytoma-pleomorphic_sarcoma	storiform_pleomorphic
358.269	304.731	2695.04	GSM149100	GSE6481	tissue	primary	soft_tissue	fibrous_tissue_and_uncertain_origin	synovial_sarcoma	NS
22.7954	137.916	213.415	GSM528381	GSE21124	tissue	primary	soft_tissue	fibrous_tissue_and_uncertain_origin	fibrosarcoma	myxofibrosarcoma
171.614	60.2653	244.1	333476531	E-MEXP-121	tissue	primary	soft_tissue	striated_muscle	rhabdomyosarcoma	alveolar
191.653	278.182	571.361	GSM149108	GSE6481	tissue	primary	soft_tissue	fibrous_tissue_and_uncertain_origin	synovial_sarcoma	NS
69.4924	400.552	664.596	GSM411084	GSE16382	tissue	primary	soft_tissue	fat	liposarcoma	pleomorphic
22.2693	150.12	874.686	GSM766561	GSE30929	tissue	primary	soft_tissue	fat	liposarcoma	dedifferentiated
608.359	461.205	887.116	GSM117737	GSE2109	tissue	primary	soft_tissue	fibrous_tissue_and_uncertain_origin	endometrial_stromal_sarcoma	NS
290.189	243.218	356.358	GSM526007	GSE21050	tissue	primary	soft_tissue	smooth_muscle	leiomyosarcoma	NS
54.28	125.294	793.166	GSM528351	GSE21122	tissue	primary	soft_tissue	fibrous_tissue_and_uncertain_origin	fibrosarcoma	myxofibrosarcoma
109.678	196.935	498.089	1316545867	E-MEXP-964	tissue	primary	soft_tissue	fat	liposarcoma	well_differentiated
52.1535	229.673	958.722	GSM528305	GSE21124	tissue	primary	soft_tissue	fat	liposarcoma	dedifferentiated
386.884	143.306	219.399	GSM528382	GSE21124	tissue	primary	soft_tissue	fat	liposarcoma	myxoid-round_cell
275.223	206.981	981.507	GSM528380	GSE21122	tissue	primary	soft_tissue	fibrous_tissue_and_uncertain_origin	malignant_fibrous_histiocytoma-pleomorphic_sarcoma	myxoid
1224.64	361.416	2853.6	GSM506647	GSE20196	tissue	primary	soft_tissue	fibrous_tissue_and_uncertain_origin	synovial_sarcoma	monophasic
1.1848	610.916	398.827	GSM525885	GSE21050	tissue	primary	soft_tissue	fibrous_tissue_and_uncertain_origin	sarcoma	NS
82.1527	274.719	737.288	GSM526089	GSE21050	tissue	primary	soft_tissue	fibrous_tissue_and_uncertain_origin	sarcoma	NS
39.6308	272.348	147.176	484697436	E-MEXP-353	tissue	primary	soft_tissue	smooth_muscle	leiomyosarcoma	NS
46.0924	116.232	960.01	GSM766538	GSE30929	tissue	primary	soft_tissue	fat	liposarcoma	dedifferentiated
20.689	175.024	1084.59	GSM525990	GSE21050	tissue	primary	soft_tissue	fibrous_tissue_and_uncertain_origin	sarcoma	NS
40.5471	108.057	363.613	GSM766645	GSE30929	tissue	primary	soft_tissue	fat	liposarcoma	well_differentiated
173.542	188.585	349.026	GSM528355	GSE21122	tissue	primary	soft_tissue	fibrous_tissue_and_uncertain_origin	malignant_fibrous_histiocytoma-pleomorphic_sarcoma	myxoid
205.364	535.921	1241.31	GSM526097	GSE21050	tissue	primary	soft_tissue	fat	liposarcoma	dedifferentiated
10.6468	261.371	356.142	GSM149201	GSE6481	tissue	primary	soft_tissue	fibrous_tissue_and_uncertain_origin	malignant_fibrous_histiocytoma-pleomorphic_sarcoma	storiform_pleomorphic
368.932	162.238	242.698	484697575	E-MEXP-353	tissue	primary	soft_tissue	knee	sarcoma	NS
88.4436	247.871	674.834	484697020	E-MEXP-353	tissue	primary	soft_tissue	smooth_muscle	leiomyosarcoma	NS
99.7676	269.296	3343.96	GSM590660	GSE23980	tissue	primary	soft_tissue	fat	liposarcoma	pleomorphic
160.499	315.921	391.855	GSM528397	GSE21124	tissue	primary	soft_tissue	fat	liposarcoma	myxoid-round_cell
294.073	351.365	1892.22	GSM442949	GSE17743	tissue	primary	soft_tissue	fibrous_tissue_and_uncertain_origin	gastrointestinal_stromal_tumour	NS
1011.02	381.967	2766.84	GSM411101	GSE16382	tissue	primary	soft_tissue	smooth_muscle	leiomyosarcoma	NS
10.0542	300.775	922.55	GSM526039	GSE21050	tissue	primary	soft_tissue	fat	liposarcoma	dedifferentiated
111.421	245.539	611.3	GSM766659	GSE30929	tissue	primary	soft_tissue	fat	liposarcoma	well_differentiated
137.784	394.037	433.437	GSM506653	GSE20196	tissue	primary	soft_tissue	fibrous_tissue_and_uncertain_origin	synovial_sarcoma	poorly_differentiated
39.9332	381.924	1444.42	GSM590686	GSE23980	tissue	primary	soft_tissue	fibrous_tissue_and_uncertain_origin	malignant_fibrous_histiocytoma-pleomorphic_sarcoma	NS
33.7337	277.983	1150.43	GSM528378	GSE21124	tissue	primary	soft_tissue	fibrous_tissue_and_uncertain_origin	fibrosarcoma	myxofibrosarcoma
131.03	453.425	1543.23	GSM179877	GSE2109	tissue	primary	soft_tissue	fibrous_tissue_and_uncertain_origin	gastrointestinal_stromal_tumour	NS
580.864	318.814	520.295	GSM528401	GSE21124	tissue	primary	soft_tissue	fat	liposarcoma	myxoid-round_cell
0.8341	233.234	617.791	GSM526049	GSE21050	tissue	primary	soft_tissue	smooth_muscle	leiomyosarcoma	NS
598.692	478.278	1700.83	GSM442952	GSE17743	tissue	primary	soft_tissue	fibrous_tissue_and_uncertain_origin	gastrointestinal_stromal_tumour	NS
47.3218	212.078	385.58	GSM528333	GSE21124	tissue	primary	soft_tissue	smooth_muscle	leiomyosarcoma	NS
65.1505	342.807	628.759	GSM525838	GSE21050	tissue	primary	soft_tissue	fat	liposarcoma	dedifferentiated
104.026	210.795	1005.23	GSM202217	GSE8167	tissue	primary	soft_tissue	fibrous_tissue_and_uncertain_origin	gastrointestinal_stromal_tumour	NS
55.0632	371.628	250.638	GSM590567	GSE23980	tissue	primary	soft_tissue	smooth_muscle	leiomyosarcoma	NS
23.6774	213.05	1195.84	GSM525812	GSE21050	tissue	primary	soft_tissue	fat	liposarcoma	dedifferentiated
104.371	156.556	493.961	GSM149103	GSE6481	tissue	primary	soft_tissue	fibrous_tissue_and_uncertain_origin	synovial_sarcoma	NS
55.8233	332.988	392.51	GSM338971	GSE13433	tissue	primary	soft_tissue	fibrous_tissue_and_uncertain_origin	alveolar_soft_part_sarcoma	NS
89.37	257.171	557.311	GSM528340	GSE21122	tissue	primary	soft_tissue	smooth_muscle	leiomyosarcoma	NS
32.2498	358.941	2318.96	GSM766572	GSE30929	tissue	primary	soft_tissue	fat	liposarcoma	dedifferentiated
0.6561	189.128	754.529	GSM525826	GSE21050	tissue	primary	soft_tissue	fat	liposarcoma	dedifferentiated
69.3839	222.594	675.96	GSM528313	GSE21122	tissue	primary	soft_tissue	fat	liposarcoma	dedifferentiated
185.12	332.29	486.918	GSM203720	GSE2109	tissue	primary	soft_tissue	NS	sarcoma	NS
168.067	313.963	586.051	GSM410999	GSE16382	tissue	primary	soft_tissue	fat	liposarcoma	pleomorphic
34.0397	212.485	1274.91	GSM149142	GSE6481	tissue	primary	soft_tissue	fat	liposarcoma	dedifferentiated
54.5755	131.394	510.281	GSM766668	GSE30929	tissue	primary	soft_tissue	fat	liposarcoma	well_differentiated
407.579	318.506	428.723	GSM149099	GSE6481	tissue	primary	soft_tissue	fibrous_tissue_and_uncertain_origin	synovial_sarcoma	NS
47.0563	337.982	777.785	GSM526079	GSE21050	tissue	primary	soft_tissue	fibrous_tissue_and_uncertain_origin	sarcoma	NS
32.0828	365.378	543.294	GSM525874	GSE21050	tissue	primary	soft_tissue	smooth_muscle	leiomyosarcoma	NS
210.446	351.634	1904.98	GSM519710	GSE20710	tissue	primary	soft_tissue	fibrous_tissue_and_uncertain_origin	gastrointestinal_stromal_tumour	NS
113.165	330.66	356.539	GSM231923	GSE2109	tissue	primary	soft_tissue	smooth_muscle	leiomyosarcoma	NS
80.4376	200.662	953.117	GSM202199	GSE8167	tissue	primary	soft_tissue	fibrous_tissue_and_uncertain_origin	gastrointestinal_stromal_tumour	NS
16.4239	245.576	2271.62	GSM528362	GSE21122	tissue	primary	soft_tissue	fibrous_tissue_and_uncertain_origin	fibrosarcoma	myxofibrosarcoma
3.7449	237.009	1843.36	GSM590713	GSE23980	tissue	primary	soft_tissue	fibrous_tissue_and_uncertain_origin	malignant_fibrous_histiocytoma-pleomorphic_sarcoma	NS
293.282	220.334	1242.2	GSM289130	GSE11482	tissue	primary	soft_tissue	fibrous_tissue_and_uncertain_origin	malignant_melanoma_of_soft_parts-clear_cell_sarcoma	NS
308.288	212.773	376.663	GSM149128	GSE6481	tissue	primary	soft_tissue	fat	liposarcoma	myxoid-round_cell
113.43	187.328	732.721	GSM590672	GSE23980	tissue	primary	soft_tissue	fat	liposarcoma	pleomorphic
18.3538	209.516	308.967	333475926	E-MEXP-121	tissue	primary	soft_tissue	striated_muscle	rhabdomyosarcoma	embryonal
34.6389	340.691	1586.94	GSM149178	GSE6481	tissue	primary	soft_tissue	nerve_sheath	malignant_peripheral_nerve_sheath_tumour	NS
24.236	182.942	523.672	GSM528422	GSE21124	tissue	primary	soft_tissue	fat	liposarcoma	pleomorphic
51.0405	248.928	1043.25	GSM411106	GSE16382	tissue	primary	soft_tissue	smooth_muscle	leiomyosarcoma	NS
172.443	488.166	1846.74	GSM519716	GSE20708	tissue	primary	soft_tissue	fibrous_tissue_and_uncertain_origin	gastrointestinal_stromal_tumour	NS
749.174	267.837	469.104	GSM766591	GSE30929	tissue	primary	soft_tissue	fat	liposarcoma	myxoid-round_cell
240.385	340.686	3456.24	GSM506634	GSE20196	tissue	primary	soft_tissue	fibrous_tissue_and_uncertain_origin	synovial_sarcoma	monophasic
93.4162	389.589	1050.43	GSM590726	GSE23980	tissue	primary	soft_tissue	smooth_muscle	leiomyosarcoma	NS
82.765	200.658	235.316	GSM766621	GSE30929	tissue	primary	soft_tissue	fat	liposarcoma	well_differentiated
190.138	216.529	836.277	GSM149109	GSE6481	tissue	primary	soft_tissue	fibrous_tissue_and_uncertain_origin	synovial_sarcoma	NS
65.8773	183.452	277.793	GSM528416	GSE21124	tissue	primary	soft_tissue	fat	liposarcoma	pleomorphic
178.922	116.89	318.303	GSM528408	GSE21124	tissue	primary	soft_tissue	fat	liposarcoma	pleomorphic
100.24	320.869	1173	GSM519718	GSE20710	tissue	primary	soft_tissue	fibrous_tissue_and_uncertain_origin	gastrointestinal_stromal_tumour	NS
939.063	591.774	1778.67	GSM442947	GSE17743	tissue	primary	soft_tissue	fibrous_tissue_and_uncertain_origin	gastrointestinal_stromal_tumour	NS
1273.68	199.771	349.091	GSM766595	GSE30929	tissue	primary	soft_tissue	fat	liposarcoma	myxoid-round_cell
591.333	441.429	383.479	GSM117666	GSE2109	tissue	primary	soft_tissue	smooth_muscle	leiomyosarcoma	NS
378.666	150.667	1268.69	GSM358277	GSE14325	tissue	primary	soft_tissue	fibrous_tissue_and_uncertain_origin	malignant_fibrous_histiocytoma-pleomorphic_sarcoma	storiform_pleomorphic
621.451	298.124	707.316	GSM590642	GSE23980	tissue	primary	soft_tissue	smooth_muscle	leiomyosarcoma	NS
152.363	207.518	768.62	GSM525851	GSE21050	tissue	primary	soft_tissue	smooth_muscle	leiomyosarcoma	NS
75.8348	223.233	2007.4	GSM766563	GSE30929	tissue	primary	soft_tissue	fat	liposarcoma	dedifferentiated
19.8963	331.729	1855.25	GSM525904	GSE21050	tissue	primary	soft_tissue	fibrous_tissue_and_uncertain_origin	sarcoma	NS
39.0202	190.803	402.406	GSM766565	GSE30929	tissue	primary	soft_tissue	fat	liposarcoma	dedifferentiated
290.589	215.498	1319.1	GSM289123	GSE11482	tissue	primary	soft_tissue	fibrous_tissue_and_uncertain_origin	malignant_melanoma_of_soft_parts-clear_cell_sarcoma	NS
30.2388	133.638	601.463	GSM766630	GSE30929	tissue	primary	soft_tissue	fat	liposarcoma	well_differentiated
320.392	465.57	2001.88	GSM506629	GSE20196	tissue	primary	soft_tissue	fibrous_tissue_and_uncertain_origin	synovial_sarcoma	monophasic
26.4627	144.725	683.822	GSM528419	GSE21122	tissue	primary	soft_tissue	fat	liposarcoma	pleomorphic
88.3504	95.1404	263.788	GSM528325	GSE21122	tissue	primary	soft_tissue	smooth_muscle	leiomyosarcoma	NS
42.2859	133.756	1029.11	GSM149138	GSE6481	tissue	primary	soft_tissue	fat	liposarcoma	well_differentiated
717.548	194.082	270.129	GSM766589	GSE30929	tissue	primary	soft_tissue	fat	liposarcoma	myxoid-round_cell
29.0901	189.985	2564.73	GSM149158	GSE6481	tissue	primary	soft_tissue	fibrous_tissue_and_uncertain_origin	malignant_fibrous_histiocytoma-pleomorphic_sarcoma	myxoid
118.315	185.045	337.699	GSM149199	GSE6481	tissue	primary	soft_tissue	fibrous_tissue_and_uncertain_origin	malignant_fibrous_histiocytoma-pleomorphic_sarcoma	storiform_pleomorphic
145.498	331.291	1208.59	GSM289126	GSE11482	tissue	primary	soft_tissue	fibrous_tissue_and_uncertain_origin	malignant_melanoma_of_soft_parts-clear_cell_sarcoma	NS
66.0111	120.909	270.028	484695752	E-MEXP-353	tissue	primary	soft_tissue	smooth_muscle	leiomyosarcoma	NS
14.5454	195.238	745.112	GSM149144	GSE6481	tissue	primary	soft_tissue	fat	liposarcoma	dedifferentiated
780.25	401.951	4631.63	GSM525827	GSE21050	tissue	primary	soft_tissue	smooth_muscle	leiomyosarcoma	NS
73.1519	180.138	670.207	GSM766664	GSE30929	tissue	primary	soft_tissue	fat	liposarcoma	well_differentiated
55.8828	289.166	1237.92	GSM590676	GSE23980	tissue	primary	soft_tissue	fibrous_tissue_and_uncertain_origin	fibrosarcoma	myxofibrosarcoma
117.992	117.095	501.941	GSM766627	GSE30929	tissue	primary	soft_tissue	fat	liposarcoma	well_differentiated
206.944	437.696	1343.8	GSM410980	GSE16382	tissue	primary	soft_tissue	smooth_muscle	leiomyosarcoma	NS
11.9818	448.829	900.012	GSM411128	GSE16382	tissue	primary	soft_tissue	fat	liposarcoma	dedifferentiated
83.4944	288.352	60.3691	GSM528414	GSE21122	tissue	primary	soft_tissue	fat	liposarcoma	pleomorphic
68.1034	168.858	582.253	GSM766662	GSE30929	tissue	primary	soft_tissue	fat	liposarcoma	well_differentiated
57.6792	157.522	649.781	333476366	E-MEXP-121	tissue	primary	soft_tissue	striated_muscle	rhabdomyosarcoma	alveolar
28.6513	126.287	411.217	GSM528302	GSE21124	tissue	primary	soft_tissue	fat	liposarcoma	dedifferentiated
159.574	476.394	1032.92	GSM202220	GSE8167	tissue	primary	soft_tissue	fibrous_tissue_and_uncertain_origin	gastrointestinal_stromal_tumour	NS
20.5071	297.18	313.917	GSM528379	GSE21122	tissue	primary	soft_tissue	fibrous_tissue_and_uncertain_origin	fibrosarcoma	myxofibrosarcoma
38.8364	235.867	958.614	GSM149160	GSE6481	tissue	primary	soft_tissue	fibrous_tissue_and_uncertain_origin	malignant_fibrous_histiocytoma-pleomorphic_sarcoma	myxoid
86.4383	136.462	798.373	GSM528404	GSE21124	tissue	primary	soft_tissue	fat	liposarcoma	pleomorphic
28.1168	239.855	1033.34	GSM410994	GSE16382	tissue	primary	soft_tissue	fat	liposarcoma	dedifferentiated
47.8924	137.51	1449.44	GSM623741	GSE23980	tissue	primary	soft_tissue	fibrous_tissue_and_uncertain_origin	sarcoma	NS
5.7307	361.204	280.797	GSM526063	GSE21050	tissue	primary	soft_tissue	fibrous_tissue_and_uncertain_origin	sarcoma	NS
45.4913	94.7929	296.375	GSM766639	GSE30929	tissue	primary	soft_tissue	fat	liposarcoma	well_differentiated
36.2908	215.053	657.031	GSM528289	GSE21124	tissue	primary	soft_tissue	fat	liposarcoma	dedifferentiated
777.854	447.122	619.111	GSM506628	GSE20196	tissue	primary	soft_tissue	fibrous_tissue_and_uncertain_origin	synovial_sarcoma	biphasic
604.598	283.781	1606.34	GSM411004	GSE16382	tissue	primary	soft_tissue	fat	liposarcoma	dedifferentiated
436.713	335.383	2028.5	GSM506631	GSE20196	tissue	primary	soft_tissue	fibrous_tissue_and_uncertain_origin	synovial_sarcoma	poorly_differentiated
94.353	311.376	470.158	1316545499	E-MEXP-964	tissue	primary	soft_tissue	fat	liposarcoma	dedifferentiated
173.116	432.811	3727.14	GSM590646	GSE23980	tissue	primary	soft_tissue	fibrous_tissue_and_uncertain_origin	malignant_fibrous_histiocytoma-pleomorphic_sarcoma	NS
32.3153	209.505	1890.38	333475651	E-MEXP-121	tissue	primary	soft_tissue	striated_muscle	rhabdomyosarcoma	embryonal
971.168	334.646	1926.65	GSM526052	GSE21050	tissue	primary	soft_tissue	fibrous_tissue_and_uncertain_origin	sarcoma	NS
19.1254	224.542	1030.17	GSM528315	GSE21124	tissue	primary	soft_tissue	fat	liposarcoma	dedifferentiated
40.9397	120.447	543.12	GSM766632	GSE30929	tissue	primary	soft_tissue	fat	liposarcoma	well_differentiated
108.876	125.072	1047.82	GSM149149	GSE6481	tissue	primary	soft_tissue	fat	liposarcoma	dedifferentiated
69.386	274.411	514.085	GSM525991	GSE21050	tissue	primary	soft_tissue	fibrous_tissue_and_uncertain_origin	sarcoma	NS
59.1635	372.572	1343.12	GSM590728	GSE23980	tissue	primary	soft_tissue	fat	liposarcoma	pleomorphic
308.915	286.121	708.255	GSM149120	GSE6481	tissue	primary	soft_tissue	fat	liposarcoma	myxoid-round_cell
441.829	464.329	2345.12	GSM117665	GSE2109	tissue	primary	soft_tissue	nerve_sheath	malignant_peripheral_nerve_sheath_tumour	NS
45.1239	285.085	363.988	GSM338972	GSE13433	tissue	primary	soft_tissue	fibrous_tissue_and_uncertain_origin	alveolar_soft_part_sarcoma	NS
41.8592	125.237	622.366	GSM766642	GSE30929	tissue	primary	soft_tissue	fat	liposarcoma	well_differentiated
101.31	288.157	201.444	GSM338969	GSE13433	tissue	primary	soft_tissue	fibrous_tissue_and_uncertain_origin	alveolar_soft_part_sarcoma	NS
65.5272	220.423	1036.14	GSM149167	GSE6481	tissue	primary	soft_tissue	fibrous_tissue_and_uncertain_origin	malignant_fibrous_histiocytoma-pleomorphic_sarcoma	myxoid
34.7865	157.589	212.617	GSM149198	GSE6481	tissue	primary	soft_tissue	fibrous_tissue_and_uncertain_origin	malignant_fibrous_histiocytoma-pleomorphic_sarcoma	storiform_pleomorphic
14.6656	370.529	560.308	GSM525844	GSE21050	tissue	primary	soft_tissue	fibrous_tissue_and_uncertain_origin	sarcoma	NS
1.6494	313.845	583.904	GSM149192	GSE6481	tissue	primary	soft_tissue	fibrous_tissue_and_uncertain_origin	malignant_fibrous_histiocytoma-pleomorphic_sarcoma	storiform_pleomorphic
30.2004	268.981	389.854	GSM590691	GSE23980	tissue	primary	soft_tissue	fibrous_tissue_and_uncertain_origin	fibrosarcoma	myxofibrosarcoma
90.6149	193.621	451.15	GSM484733	GSE19449	tissue	primary	soft_tissue	fat	liposarcoma	well_differentiated
274.399	200.847	302.237	GSM528386	GSE21122	tissue	primary	soft_tissue	fat	liposarcoma	myxoid-round_cell
26.4694	287.127	1268.18	GSM590594	GSE23980	tissue	primary	soft_tissue	fibrous_tissue_and_uncertain_origin	malignant_fibrous_histiocytoma-pleomorphic_sarcoma	NS
62.3554	223.738	407.68	GSM528341	GSE21122	tissue	primary	soft_tissue	smooth_muscle	leiomyosarcoma	NS
394.691	429.448	1035.63	GSM411118	GSE16382	tissue	primary	soft_tissue	fibrous_tissue_and_uncertain_origin	sarcoma	NS
35.8882	213.828	728.967	GSM484726	GSE20559	tissue	primary	soft_tissue	fat	liposarcoma	pleomorphic
151.396	323.214	1458.12	GSM590627	GSE23980	tissue	primary	soft_tissue	fibrous_tissue_and_uncertain_origin	malignant_fibrous_histiocytoma-pleomorphic_sarcoma	NS
557.01	355.78	910.911	GSM526095	GSE21050	tissue	primary	soft_tissue	smooth_muscle	leiomyosarcoma	NS
80.3894	300.814	973.673	GSM526098	GSE21050	tissue	primary	soft_tissue	fibrous_tissue_and_uncertain_origin	sarcoma	NS
1581.62	369.856	630.271	GSM506627	GSE20196	tissue	primary	soft_tissue	fibrous_tissue_and_uncertain_origin	synovial_sarcoma	monophasic
179.711	212.089	768.678	GSM411012	GSE16382	tissue	primary	soft_tissue	smooth_muscle	leiomyosarcoma	NS
428.55	328.535	275.154	GSM149127	GSE6481	tissue	primary	soft_tissue	fat	liposarcoma	myxoid-round_cell
775.611	249.896	292.707	GSM766587	GSE30929	tissue	primary	soft_tissue	fat	liposarcoma	myxoid-round_cell
211.661	446.067	1226.16	GSM442951	GSE17743	tissue	primary	soft_tissue	fibrous_tissue_and_uncertain_origin	gastrointestinal_stromal_tumour	NS
17.4689	177.696	609.073	GSM528311	GSE21122	tissue	primary	soft_tissue	fat	liposarcoma	dedifferentiated
722.017	374.387	576.548	GSM526088	GSE21050	tissue	primary	soft_tissue	smooth_muscle	leiomyosarcoma	NS
45.5875	133.163	906.801	GSM149171	GSE6481	tissue	primary	soft_tissue	smooth_muscle	leiomyosarcoma	NS
743.557	267.114	794.949	GSM590570	GSE23980	tissue	primary	soft_tissue	smooth_muscle	leiomyosarcoma	NS
398.014	307.356	1517.09	GSM411018	GSE16382	tissue	primary	soft_tissue	fibrous_tissue_and_uncertain_origin	sarcoma	NS
33.539	165.1	997.71	GSM590658	GSE23980	tissue	primary	soft_tissue	fibrous_tissue_and_uncertain_origin	malignant_fibrous_histiocytoma-pleomorphic_sarcoma	NS
29.8132	200.278	354.598	GSM525929	GSE21050	tissue	primary	soft_tissue	smooth_muscle	leiomyosarcoma	NS
61.6735	182.245	387.02	GSM528327	GSE21122	tissue	primary	soft_tissue	smooth_muscle	leiomyosarcoma	NS
29.3082	237.174	1010.16	GSM526005	GSE21050	tissue	primary	soft_tissue	fibrous_tissue_and_uncertain_origin	sarcoma	NS
1572.97	234.357	877.265	GSM590718	GSE23980	tissue	primary	soft_tissue	fibrous_tissue_and_uncertain_origin	fibrosarcoma	myxofibrosarcoma
16.9352	236.083	1483.63	GSM411102	GSE16382	tissue	primary	soft_tissue	fibrous_tissue_and_uncertain_origin	sarcoma	NS
22.7129	186.311	254.311	GSM766569	GSE30929	tissue	primary	soft_tissue	fat	liposarcoma	dedifferentiated
32.9035	402.471	929.184	GSM89033	GSE2109	tissue	primary	soft_tissue	smooth_muscle	leiomyosarcoma	NS
59.2662	201.846	899.876	1316545978	E-MEXP-964	tissue	primary	soft_tissue	fat	liposarcoma	dedifferentiated
136.59	154.405	1693.83	GSM202216	GSE8167	tissue	primary	soft_tissue	fibrous_tissue_and_uncertain_origin	gastrointestinal_stromal_tumour	NS
59.2822	179.884	198.072	GSM410950	GSE16382	tissue	primary	soft_tissue	smooth_muscle	leiomyosarcoma	NS
41.5231	228.798	343.31	GSM528418	GSE21124	tissue	primary	soft_tissue	fat	liposarcoma	pleomorphic
26.251	235.993	606.025	GSM528310	GSE21124	tissue	primary	soft_tissue	fat	liposarcoma	dedifferentiated
147.587	546.745	2167.4	GSM411061	GSE16382	tissue	primary	soft_tissue	fibrous_tissue_and_uncertain_origin	sarcoma	NS
51.8408	285.809	1572.23	GSM528368	GSE21124	tissue	primary	soft_tissue	fibrous_tissue_and_uncertain_origin	fibrosarcoma	myxofibrosarcoma
18.6498	261.873	643.499	333475816	E-MEXP-121	tissue	primary	soft_tissue	striated_muscle	rhabdomyosarcoma	embryonal
2.39	192.629	589.417	GSM411057	GSE16382	tissue	primary	soft_tissue	fibrous_tissue_and_uncertain_origin	sarcoma	NS
292.726	245.317	240.831	GSM526006	GSE21050	tissue	primary	soft_tissue	smooth_muscle	leiomyosarcoma	NS
448.243	187.605	933.377	GSM149175	GSE6481	tissue	primary	soft_tissue	smooth_muscle	leiomyosarcoma	NS
240.888	278.237	201.44	GSM149113	GSE6481	tissue	primary	soft_tissue	fibrous_tissue_and_uncertain_origin	synovial_sarcoma	NS
624.583	250.581	1169.01	GSM202221	GSE8167	tissue	primary	soft_tissue	fibrous_tissue_and_uncertain_origin	gastrointestinal_stromal_tumour	NS
140.341	264.054	564.386	GSM152655	GSE2109	tissue	primary	soft_tissue	smooth_muscle	leiomyosarcoma	NS
338.493	227.641	1395.68	GSM289124	GSE11482	tissue	primary	soft_tissue	fibrous_tissue_and_uncertain_origin	malignant_melanoma_of_soft_parts-clear_cell_sarcoma	NS
26.8194	388.298	738.882	GSM137930	GSE2109	tissue	primary	soft_tissue	NS	sarcoma	NS
28.091	195.56	424.742	GSM528371	GSE21122	tissue	primary	soft_tissue	fibrous_tissue_and_uncertain_origin	fibrosarcoma	myxofibrosarcoma
13.7418	174.949	408.736	GSM528349	GSE21124	tissue	primary	soft_tissue	fibrous_tissue_and_uncertain_origin	fibrosarcoma	myxofibrosarcoma
189.76	299.806	326.578	333476091	E-MEXP-121	tissue	primary	soft_tissue	striated_muscle	rhabdomyosarcoma	alveolar
30.6207	199.033	458.172	GSM526020	GSE21050	tissue	primary	soft_tissue	fibrous_tissue_and_uncertain_origin	sarcoma	NS
30.8778	125.452	398.015	GSM528287	GSE21122	tissue	primary	soft_tissue	fat	liposarcoma	dedifferentiated
145.758	283.268	576.133	GSM149110	GSE6481	tissue	primary	soft_tissue	fibrous_tissue_and_uncertain_origin	synovial_sarcoma	NS
189.065	265.581	531.562	GSM528290	GSE21124	tissue	primary	soft_tissue	fat	liposarcoma	dedifferentiated
147.42	290.758	664.527	GSM410990	GSE16382	tissue	primary	soft_tissue	fat	liposarcoma	dedifferentiated
191.791	169.598	510.593	GSM149130	GSE6481	tissue	primary	soft_tissue	fat	liposarcoma	myxoid-round_cell
87.9857	131.941	800.546	GSM766650	GSE30929	tissue	primary	soft_tissue	fat	liposarcoma	well_differentiated
433.451	279.546	697.481	GSM506654	GSE20196	tissue	primary	soft_tissue	fibrous_tissue_and_uncertain_origin	synovial_sarcoma	poorly_differentiated
29.345	319.147	413.289	GSM528415	GSE21124	tissue	primary	soft_tissue	fat	liposarcoma	pleomorphic
70.6283	222.232	1232.32	GSM149169	GSE6481	tissue	primary	soft_tissue	fibrous_tissue_and_uncertain_origin	malignant_fibrous_histiocytoma-pleomorphic_sarcoma	myxoid
32.4817	144.879	301.968	484697480	E-MEXP-353	tissue	primary	soft_tissue	smooth_muscle	leiomyosarcoma	NS
82.4989	329.546	436.254	484695822	E-MEXP-353	tissue	primary	soft_tissue	striated_muscle	rhabdomyosarcoma	alveolar
80.1652	305.296	1726.67	GSM525881	GSE21050	tissue	primary	soft_tissue	fat	liposarcoma	dedifferentiated
155.888	162.264	878.86	GSM526105	GSE21050	tissue	primary	soft_tissue	fat	liposarcoma	dedifferentiated
304.63	320.379	376.238	333475156	E-MEXP-121	tissue	primary	soft_tissue	striated_muscle	rhabdomyosarcoma	embryonal
293.349	237.936	1094.21	GSM289128	GSE11482	tissue	primary	soft_tissue	fibrous_tissue_and_uncertain_origin	malignant_melanoma_of_soft_parts-clear_cell_sarcoma	NS
179.858	343.773	1311.04	GSM526048	GSE21050	tissue	primary	soft_tissue	fibrous_tissue_and_uncertain_origin	sarcoma	NS
79.9218	579.375	496.414	GSM231991	GSE2109	tissue	primary	soft_tissue	smooth_muscle	leiomyosarcoma	NS
45.0212	344.452	393.084	GSM528366	GSE21124	tissue	primary	soft_tissue	fibrous_tissue_and_uncertain_origin	fibrosarcoma	myxofibrosarcoma
87.2527	98.5313	446.91	GSM358275	GSE14325	tissue	primary	soft_tissue	fibrous_tissue_and_uncertain_origin	malignant_fibrous_histiocytoma-pleomorphic_sarcoma	storiform_pleomorphic
362.637	485.18	629.923	GSM526064	GSE21050	tissue	primary	soft_tissue	smooth_muscle	leiomyosarcoma	NS
135.584	268.115	1110.5	GSM525806	GSE21050	tissue	primary	soft_tissue	fat	liposarcoma	dedifferentiated
57.4564	413.04	1245.98	GSM410959	GSE16382	tissue	primary	soft_tissue	fibrous_tissue_and_uncertain_origin	sarcoma	NS
94.2485	459.099	2727.15	484698307	E-MEXP-353	tissue	primary	soft_tissue	nerve_sheath	schwannoma	NS
23.3881	274.406	202.896	GSM338963	GSE13433	tissue	primary	soft_tissue	fibrous_tissue_and_uncertain_origin	alveolar_soft_part_sarcoma	NS
175.134	425.84	1176.16	GSM149203	GSE6481	tissue	primary	soft_tissue	fibrous_tissue_and_uncertain_origin	malignant_fibrous_histiocytoma-pleomorphic_sarcoma	storiform_pleomorphic
32.857	231.418	111.628	333474936	E-MEXP-121	tissue	primary	soft_tissue	striated_muscle	rhabdomyosarcoma	embryonal
35.8986	178.697	1257.75	GSM526015	GSE21050	tissue	primary	soft_tissue	fibrous_tissue_and_uncertain_origin	sarcoma	NS
76.3252	221.778	1341.61	GSM149157	GSE6481	tissue	primary	soft_tissue	fibrous_tissue_and_uncertain_origin	malignant_fibrous_histiocytoma-pleomorphic_sarcoma	myxoid
244.161	425.324	1002.09	GSM442959	GSE17743	tissue	primary	soft_tissue	fibrous_tissue_and_uncertain_origin	gastrointestinal_stromal_tumour	NS
264.208	209.509	1014.46	GSM117755	GSE2109	tissue	primary	soft_tissue	fibrous_tissue_and_uncertain_origin	gastrointestinal_stromal_tumour	NS
34.8842	230.369	1240.06	GSM528294	GSE21124	tissue	primary	soft_tissue	fat	liposarcoma	dedifferentiated
189.485	200.984	237.75	GSM528344	GSE21122	tissue	primary	soft_tissue	smooth_muscle	leiomyosarcoma	NS
32.0246	478.259	1098.54	GSM410984	GSE16382	tissue	primary	soft_tissue	fat	liposarcoma	dedifferentiated
21.6605	154.949	652.713	GSM528301	GSE21124	tissue	primary	soft_tissue	fat	liposarcoma	dedifferentiated
29.5081	302.017	5758.41	GSM590602	GSE23980	tissue	primary	soft_tissue	fibrous_tissue_and_uncertain_origin	malignant_fibrous_histiocytoma-pleomorphic_sarcoma	NS
772.165	349.291	1248.22	GSM506643	GSE20196	tissue	primary	soft_tissue	fibrous_tissue_and_uncertain_origin	synovial_sarcoma	biphasic
197.67	317.712	558.74	GSM528398	GSE21124	tissue	primary	soft_tissue	fat	liposarcoma	myxoid-round_cell
155.279	435.052	1438.57	GSM525863	GSE21050	tissue	primary	soft_tissue	fibrous_tissue_and_uncertain_origin	sarcoma	NS
252.762	185.38	1197.76	GSM202206	GSE8167	tissue	primary	soft_tissue	fibrous_tissue_and_uncertain_origin	gastrointestinal_stromal_tumour	NS
39.4035	152.387	436.488	GSM766661	GSE30929	tissue	primary	soft_tissue	fat	liposarcoma	well_differentiated
70.4444	167.227	1275.27	GSM528356	GSE21124	tissue	primary	soft_tissue	fibrous_tissue_and_uncertain_origin	fibrosarcoma	myxofibrosarcoma
222.09	250.882	2779.95	GSM149102	GSE6481	tissue	primary	soft_tissue	fibrous_tissue_and_uncertain_origin	synovial_sarcoma	NS
19.1567	221.363	496.652	GSM411071	GSE16382	tissue	primary	soft_tissue	fibrous_tissue_and_uncertain_origin	sarcoma	NS
25.2823	125.243	908.906	GSM528350	GSE21124	tissue	primary	soft_tissue	fibrous_tissue_and_uncertain_origin	malignant_fibrous_histiocytoma-pleomorphic_sarcoma	myxoid
121.066	268.755	593.817	GSM590564	GSE23980	tissue	primary	soft_tissue	smooth_muscle	leiomyosarcoma	NS
342.488	206.267	1162.32	GSM519707	GSE20708	tissue	primary	soft_tissue	fibrous_tissue_and_uncertain_origin	gastrointestinal_stromal_tumour	NS
112.546	197.684	548.21	GSM526030	GSE21050	tissue	primary	soft_tissue	smooth_muscle	leiomyosarcoma	NS
21.5091	210.523	676.008	GSM590703	GSE23980	tissue	primary	soft_tissue	smooth_muscle	leiomyosarcoma	NS
5.1176	315.261	260.208	GSM526087	GSE21050	tissue	primary	soft_tissue	smooth_muscle	leiomyosarcoma	NS
16.4944	221.625	176.79	GSM149180	GSE6481	tissue	primary	soft_tissue	fibrous_tissue_and_uncertain_origin	fibrosarcoma	NS
168.306	104.778	230.542	GSM358271	GSE14325	tissue	primary	soft_tissue	fibrous_tissue_and_uncertain_origin	malignant_fibrous_histiocytoma-pleomorphic_sarcoma	storiform_pleomorphic
211.622	543.464	1475.95	GSM442961	GSE17743	tissue	primary	soft_tissue	fibrous_tissue_and_uncertain_origin	gastrointestinal_stromal_tumour	NS
89.2133	192.872	1083.9	GSM766606	GSE30929	tissue	primary	soft_tissue	fat	liposarcoma	pleomorphic
126.266	345.946	1224.02	GSM202213	GSE8167	tissue	primary	soft_tissue	fibrous_tissue_and_uncertain_origin	gastrointestinal_stromal_tumour	NS
886.179	381.492	5094.24	GSM506622	GSE20196	tissue	primary	soft_tissue	fibrous_tissue_and_uncertain_origin	synovial_sarcoma	biphasic
69.2832	163.61	455.739	GSM149177	GSE6481	tissue	primary	soft_tissue	nerve_sheath	malignant_peripheral_nerve_sheath_tumour	NS
1349.05	27.1434	305.083	GSM289139	GSE11482	tissue	primary	soft_tissue	striated_muscle	rhabdoid_tumour	NS
118.886	286.337	860.869	GSM528348	GSE21124	tissue	primary	soft_tissue	fibrous_tissue_and_uncertain_origin	fibrosarcoma	myxofibrosarcoma
134.945	297.513	668.506	GSM526073	GSE21050	tissue	primary	soft_tissue	fibrous_tissue_and_uncertain_origin	sarcoma	NS
159.858	145.911	1582.21	1316545830	E-MEXP-964	tissue	primary	soft_tissue	fat	liposarcoma	dedifferentiated
100.945	227.163	287.269	GSM528423	GSE21124	tissue	primary	soft_tissue	fat	liposarcoma	pleomorphic
179.457	416.12	1701.54	GSM442953	GSE17743	tissue	primary	soft_tissue	fibrous_tissue_and_uncertain_origin	gastrointestinal_stromal_tumour	NS
95.9675	191.935	598.147	GSM149140	GSE6481	tissue	primary	soft_tissue	fat	liposarcoma	dedifferentiated
67.2498	389.108	408.234	886400152	E-MEXP-561	tissue	primary	soft_tissue	blood_vessel	Kaposi_sarcoma	NS
30.1847	316.404	2747.99	GSM411019	GSE16382	tissue	primary	soft_tissue	fat	liposarcoma	dedifferentiated
222.577	224.625	487.611	484697542	E-MEXP-353	tissue	primary	soft_tissue	fibrous_tissue_and_uncertain_origin	synovial_sarcoma	monophasic
36.2698	203.813	252.218	GSM411070	GSE16382	tissue	primary	soft_tissue	fibrous_tissue_and_uncertain_origin	sarcoma	NS
112.617	183.395	565.032	GSM149153	GSE6481	tissue	primary	soft_tissue	fat	liposarcoma	dedifferentiated
40.5594	199.722	393.509	484697338	E-MEXP-353	tissue	primary	soft_tissue	lower_leg	sarcoma	NS
278.291	316.787	667.722	GSM506648	GSE20196	tissue	primary	soft_tissue	fibrous_tissue_and_uncertain_origin	synovial_sarcoma	monophasic
69.5955	309.501	708.079	GSM484727	GSE19449	tissue	primary	soft_tissue	fat	liposarcoma	pleomorphic
2.8942	218.749	732.176	1316545941	E-MEXP-964	tissue	primary	soft_tissue	fat	liposarcoma	well_differentiated
2.9573	416.782	946.408	GSM525809	GSE21050	tissue	primary	soft_tissue	fibrous_tissue_and_uncertain_origin	sarcoma	NS
1966.99	165.719	1717	GSM590596	GSE23980	tissue	primary	soft_tissue	smooth_muscle	leiomyosarcoma	NS
72.2528	168.285	1545.17	GSM411010	GSE16382	tissue	primary	soft_tissue	fat	liposarcoma	dedifferentiated
562.775	284.742	274.306	GSM526000	GSE21050	tissue	primary	soft_tissue	smooth_muscle	leiomyosarcoma	NS
70.1002	177.89	1552.52	GSM590670	GSE23980	tissue	primary	soft_tissue	fibrous_tissue_and_uncertain_origin	fibrosarcoma	myxofibrosarcoma
165.66	460.656	2129.13	GSM525936	GSE21050	tissue	primary	soft_tissue	fat	liposarcoma	dedifferentiated
191.435	326.181	2568.53	GSM202225	GSE8167	tissue	primary	soft_tissue	fibrous_tissue_and_uncertain_origin	gastrointestinal_stromal_tumour	NS
17.9987	485.711	510.794	GSM484724	GSE20559	tissue	primary	soft_tissue	fat	liposarcoma	pleomorphic
74.9658	140.549	652.76	GSM528285	GSE21124	tissue	primary	soft_tissue	fat	liposarcoma	dedifferentiated
46.0112	199.732	423.949	GSM528293	GSE21124	tissue	primary	soft_tissue	fat	liposarcoma	dedifferentiated
57.2944	159.885	610.029	GSM766663	GSE30929	tissue	primary	soft_tissue	fat	liposarcoma	well_differentiated
211.453	202.387	1112.11	484697064	E-MEXP-353	tissue	primary	soft_tissue	fibrous_tissue_and_uncertain_origin	synovial_sarcoma	monophasic
148.317	325.614	764.02	GSM411062	GSE16382	tissue	primary	soft_tissue	fibrous_tissue_and_uncertain_origin	sarcoma	NS
46.2726	243.551	409.07	GSM526022	GSE21050	tissue	primary	soft_tissue	fibrous_tissue_and_uncertain_origin	sarcoma	NS
28.0449	241.473	1069.34	GSM102496	GSE2109	tissue	primary	soft_tissue	NS	sarcoma	NS
210.479	79.0965	548.625	GSM766637	GSE30929	tissue	primary	soft_tissue	fat	liposarcoma	well_differentiated
1.3495	359.265	619.268	GSM149188	GSE6481	tissue	primary	soft_tissue	fibrous_tissue_and_uncertain_origin	malignant_fibrous_histiocytoma-pleomorphic_sarcoma	storiform_pleomorphic
82.1125	234.618	407.375	GSM528312	GSE21124	tissue	primary	soft_tissue	fat	liposarcoma	dedifferentiated
128.51	175.985	628.88	GSM528278	GSE21122	tissue	primary	soft_tissue	fat	liposarcoma	dedifferentiated
257.057	383.42	242.054	GSM590562	GSE23980	tissue	primary	soft_tissue	fibrous_tissue_and_uncertain_origin	malignant_fibrous_histiocytoma-pleomorphic_sarcoma	NS
625.62	306.112	1248.94	GSM410985	GSE16382	tissue	primary	soft_tissue	smooth_muscle	leiomyosarcoma	NS
344.658	416.767	941.734	GSM506625	GSE20196	tissue	primary	soft_tissue	fibrous_tissue_and_uncertain_origin	synovial_sarcoma	monophasic
850.025	427.791	401.654	GSM590630	GSE23980	tissue	primary	soft_tissue	fibrous_tissue_and_uncertain_origin	malignant_fibrous_histiocytoma-pleomorphic_sarcoma	NS
267.352	331.909	1530.78	GSM442964	GSE17743	tissue	primary	soft_tissue	fibrous_tissue_and_uncertain_origin	gastrointestinal_stromal_tumour	NS
350.484	305.094	873.9	GSM525930	GSE21050	tissue	primary	soft_tissue	smooth_muscle	leiomyosarcoma	NS
42.8516	293.324	946.353	GSM526108	GSE21050	tissue	primary	soft_tissue	fat	liposarcoma	dedifferentiated
897.272	438.644	1245.51	GSM506632	GSE20196	tissue	primary	soft_tissue	fibrous_tissue_and_uncertain_origin	synovial_sarcoma	monophasic
69.8525	420.916	444.344	GSM484716	GSE19449	tissue	primary	soft_tissue	fat	liposarcoma	well_differentiated
85.9924	225.423	573.899	GSM484718	GSE20559	tissue	primary	soft_tissue	fat	liposarcoma	well_differentiated
156.445	197.249	301.443	333474991	E-MEXP-121	tissue	primary	soft_tissue	striated_muscle	rhabdomyosarcoma	embryonal
110.525	130.345	404.519	GSM526010	GSE21050	tissue	primary	soft_tissue	smooth_muscle	leiomyosarcoma	NS
771.137	400.196	1717.97	GSM202227	GSE8167	tissue	primary	soft_tissue	fibrous_tissue_and_uncertain_origin	gastrointestinal_stromal_tumour	NS
35.9556	166.105	321.4	GSM528357	GSE21122	tissue	primary	soft_tissue	fibrous_tissue_and_uncertain_origin	fibrosarcoma	myxofibrosarcoma
173.269	504.58	1170.77	GSM411044	GSE16382	tissue	primary	soft_tissue	smooth_muscle	leiomyosarcoma	NS
129.804	218.856	1195.06	GSM358272	GSE14325	tissue	primary	soft_tissue	fibrous_tissue_and_uncertain_origin	malignant_fibrous_histiocytoma-pleomorphic_sarcoma	storiform_pleomorphic
338.376	217.726	361.554	GSM528389	GSE21124	tissue	primary	soft_tissue	fat	liposarcoma	myxoid-round_cell
320.86	223.919	585.746	333476476	E-MEXP-121	tissue	primary	soft_tissue	striated_muscle	rhabdomyosarcoma	alveolar
141.989	273.464	578.773	GSM528295	GSE21124	tissue	primary	soft_tissue	fat	liposarcoma	dedifferentiated
309.153	259.363	1580.56	GSM289129	GSE11482	tissue	primary	soft_tissue	fibrous_tissue_and_uncertain_origin	malignant_melanoma_of_soft_parts-clear_cell_sarcoma	NS
222.497	206.322	442.565	886400132	E-MEXP-561	tissue	primary	soft_tissue	blood_vessel	Kaposi_sarcoma	NS
51.9616	309.649	946.954	GSM528365	GSE21122	tissue	primary	soft_tissue	fibrous_tissue_and_uncertain_origin	fibrosarcoma	myxofibrosarcoma
100.138	119.634	410.072	GSM528337	GSE21124	tissue	primary	soft_tissue	smooth_muscle	leiomyosarcoma	NS
492.37	307.669	898.1	GSM410992	GSE16382	tissue	primary	soft_tissue	fibrous_tissue_and_uncertain_origin	sarcoma	NS
31.6434	149.633	581.238	GSM528280	GSE21122	tissue	primary	soft_tissue	fat	liposarcoma	dedifferentiated
219.093	270.202	304.061	GSM526075	GSE21050	tissue	primary	soft_tissue	fibrous_tissue_and_uncertain_origin	sarcoma	NS
233.558	196.468	2923.22	GSM525835	GSE21050	tissue	primary	soft_tissue	fat	liposarcoma	dedifferentiated
117.79	189.241	405.343	GSM484723	GSE19449	tissue	primary	soft_tissue	fat	liposarcoma	well_differentiated
274.774	139.56	288.777	484698442	E-MEXP-353	tissue	primary	soft_tissue	fibrous_tissue_and_uncertain_origin	synovial_sarcoma	monophasic
51.3899	98.3924	505.753	GSM766624	GSE30929	tissue	primary	soft_tissue	fat	liposarcoma	well_differentiated
18.8626	559.69	431.632	GSM411052	GSE16382	tissue	primary	soft_tissue	smooth_muscle	leiomyosarcoma	NS
400.125	273.312	2127.68	GSM137940	GSE2109	tissue	primary	soft_tissue	fibrous_tissue_and_uncertain_origin	gastrointestinal_stromal_tumour	NS
30.1591	183.406	944.151	GSM766564	GSE30929	tissue	primary	soft_tissue	fat	liposarcoma	dedifferentiated
327.476	206.649	270.851	GSM766593	GSE30929	tissue	primary	soft_tissue	fat	liposarcoma	myxoid-round_cell
380.405	125.031	268.131	GSM526027	GSE21050	tissue	primary	soft_tissue	smooth_muscle	leiomyosarcoma	NS
269.441	236.645	1377.41	484696826	E-MEXP-353	tissue	primary	soft_tissue	fibrous_tissue_and_uncertain_origin	synovial_sarcoma	monophasic
34.7401	300.554	565.104	GSM590680	GSE23980	tissue	primary	soft_tissue	fibrous_tissue_and_uncertain_origin	malignant_fibrous_histiocytoma-pleomorphic_sarcoma	NS
30.7221	257.118	261.971	484697859	E-MEXP-353	tissue	primary	soft_tissue	upper_arm	sarcoma	NS
26.989	131.347	1194.41	GSM149166	GSE6481	tissue	primary	soft_tissue	fibrous_tissue_and_uncertain_origin	malignant_fibrous_histiocytoma-pleomorphic_sarcoma	myxoid
52.7215	256.161	813.069	GSM526059	GSE21050	tissue	primary	soft_tissue	fibrous_tissue_and_uncertain_origin	sarcoma	NS
65.6869	180.678	1048.13	GSM526053	GSE21050	tissue	primary	soft_tissue	fibrous_tissue_and_uncertain_origin	sarcoma	NS
103.948	175.496	1647.4	GSM590669	GSE23980	tissue	primary	soft_tissue	fibrous_tissue_and_uncertain_origin	malignant_fibrous_histiocytoma-pleomorphic_sarcoma	NS
42.094	338.641	590.412	GSM528364	GSE21122	tissue	primary	soft_tissue	fibrous_tissue_and_uncertain_origin	fibrosarcoma	myxofibrosarcoma
224.679	178.422	212.286	GSM528391	GSE21124	tissue	primary	soft_tissue	fat	liposarcoma	myxoid-round_cell
98.3213	394.178	1961.84	GSM442936	GSE17743	tissue	primary	soft_tissue	fibrous_tissue_and_uncertain_origin	gastrointestinal_stromal_tumour	NS
493.886	425.19	1452.73	GSM590634	GSE23980	tissue	primary	soft_tissue	fibrous_tissue_and_uncertain_origin	malignant_fibrous_histiocytoma-pleomorphic_sarcoma	NS
285.106	237.937	577.217	GSM506651	GSE20196	tissue	primary	soft_tissue	fibrous_tissue_and_uncertain_origin	synovial_sarcoma	monophasic
90.9197	229.374	940.536	GSM202222	GSE8167	tissue	primary	soft_tissue	fibrous_tissue_and_uncertain_origin	gastrointestinal_stromal_tumour	NS
196.7	420.118	4860.73	GSM590647	GSE23980	tissue	primary	soft_tissue	fibrous_tissue_and_uncertain_origin	malignant_fibrous_histiocytoma-pleomorphic_sarcoma	NS
460.983	222.733	624.098	GSM526061	GSE21050	tissue	primary	soft_tissue	fibrous_tissue_and_uncertain_origin	sarcoma	NS
43.162	172.25	873.143	GSM358274	GSE14325	tissue	primary	soft_tissue	fibrous_tissue_and_uncertain_origin	malignant_fibrous_histiocytoma-pleomorphic_sarcoma	mixed
1192.26	135.088	1759.13	GSM590597	GSE23980	tissue	primary	soft_tissue	smooth_muscle	leiomyosarcoma	NS
27.8751	150.748	742.131	GSM528288	GSE21124	tissue	primary	soft_tissue	fat	liposarcoma	dedifferentiated
33.9225	196.931	235.887	GSM526041	GSE21050	tissue	primary	soft_tissue	fibrous_tissue_and_uncertain_origin	sarcoma	NS
233.357	344.018	711.858	GSM202202	GSE8167	tissue	primary	soft_tissue	fibrous_tissue_and_uncertain_origin	gastrointestinal_stromal_tumour	NS
576.265	165.006	558.565	GSM506645	GSE20196	tissue	primary	soft_tissue	fibrous_tissue_and_uncertain_origin	synovial_sarcoma	poorly_differentiated
100.59	174.422	997.321	GSM411111	GSE16382	tissue	primary	soft_tissue	fibrous_tissue_and_uncertain_origin	sarcoma	NS
191.023	244.18	995.613	GSM289134	GSE11482	tissue	primary	soft_tissue	fibrous_tissue_and_uncertain_origin	malignant_melanoma_of_soft_parts-clear_cell_sarcoma	NS
477.311	321.652	139.778	GSM338967	GSE13433	tissue	primary	soft_tissue	fibrous_tissue_and_uncertain_origin	alveolar_soft_part_sarcoma	NS
277.434	302.364	312.646	GSM526045	GSE21050	tissue	primary	soft_tissue	fibrous_tissue_and_uncertain_origin	sarcoma	NS
28.5054	208.178	1024.77	GSM528317	GSE21124	tissue	primary	soft_tissue	fat	liposarcoma	dedifferentiated
158.579	153.027	746.665	GSM766633	GSE30929	tissue	primary	soft_tissue	fat	liposarcoma	well_differentiated
216.677	320.592	415.06	GSM149124	GSE6481	tissue	primary	soft_tissue	fat	liposarcoma	myxoid-round_cell
421.305	191.868	880.205	GSM766571	GSE30929	tissue	primary	soft_tissue	fat	liposarcoma	dedifferentiated
36.7668	130.417	554.989	GSM766638	GSE30929	tissue	primary	soft_tissue	fat	liposarcoma	well_differentiated
146.881	238.665	2426.56	GSM519717	GSE20708	tissue	primary	soft_tissue	fibrous_tissue_and_uncertain_origin	gastrointestinal_stromal_tumour	NS
23.0064	298.786	2830.39	GSM525899	GSE21050	tissue	primary	soft_tissue	fibrous_tissue_and_uncertain_origin	sarcoma	NS
74.6635	399.79	1058.21	GSM525853	GSE21050	tissue	primary	soft_tissue	smooth_muscle	leiomyosarcoma	NS
379.437	285.875	985.744	GSM590607	GSE23980	tissue	primary	soft_tissue	fibrous_tissue_and_uncertain_origin	malignant_fibrous_histiocytoma-pleomorphic_sarcoma	NS
50.3535	219.185	251.549	GSM528276	GSE21124	tissue	primary	soft_tissue	fat	liposarcoma	dedifferentiated
176.15	204.345	1154.1	1316545904	E-MEXP-964	tissue	primary	soft_tissue	fat	liposarcoma	well_differentiated
121.612	364.559	1054.18	GSM525841	GSE21050	tissue	primary	soft_tissue	smooth_muscle	leiomyosarcoma	NS
27.8568	197.848	495.532	GSM526002	GSE21050	tissue	primary	soft_tissue	fibrous_tissue_and_uncertain_origin	sarcoma	NS
103.41	300.826	644.688	GSM590650	GSE23980	tissue	primary	soft_tissue	fibrous_tissue_and_uncertain_origin	malignant_fibrous_histiocytoma-pleomorphic_sarcoma	NS
28.3425	224.071	1230.34	GSM528314	GSE21122	tissue	primary	soft_tissue	fat	liposarcoma	dedifferentiated
60.1381	163.007	298.152	GSM528296	GSE21124	tissue	primary	soft_tissue	fat	liposarcoma	dedifferentiated
11.8545	321.954	414.049	GSM484721	GSE20559	tissue	primary	soft_tissue	fat	liposarcoma	well_differentiated
67.4873	345.097	453.104	GSM442945	GSE17743	tissue	primary	soft_tissue	fibrous_tissue_and_uncertain_origin	gastrointestinal_stromal_tumour	NS
308.555	205.572	5391.04	GSM526092	GSE21050	tissue	primary	soft_tissue	fibrous_tissue_and_uncertain_origin	sarcoma	NS
12.2406	174.156	327.139	333475486	E-MEXP-121	tissue	primary	soft_tissue	striated_muscle	rhabdomyosarcoma	embryonal
197.245	233.274	758.018	GSM590605	GSE23980	tissue	primary	soft_tissue	fibrous_tissue_and_uncertain_origin	fibrosarcoma	myxofibrosarcoma
494.14	136.515	706.058	GSM590581	GSE23980	tissue	primary	soft_tissue	smooth_muscle	leiomyosarcoma	NS
87.3462	202.038	479.01	333476146	E-MEXP-121	tissue	primary	soft_tissue	striated_muscle	rhabdomyosarcoma	alveolar
774.11	366.598	4935.13	GSM506637	GSE20196	tissue	primary	soft_tissue	fibrous_tissue_and_uncertain_origin	synovial_sarcoma	monophasic
58.8217	404.175	1364.69	GSM525898	GSE21050	tissue	primary	soft_tissue	fat	liposarcoma	dedifferentiated
53.5168	104.204	610.388	484698325	E-MEXP-353	tissue	primary	soft_tissue	fat	liposarcoma	myxoid-round_cell
49.4515	149.832	553.772	GSM766670	GSE30929	tissue	primary	soft_tissue	fat	liposarcoma	well_differentiated
201.899	213.342	295.743	GSM528384	GSE21124	tissue	primary	soft_tissue	fat	liposarcoma	myxoid-round_cell
88.5565	610.906	2685.21	GSM179939	GSE2109	tissue	primary	soft_tissue	smooth_muscle	leiomyosarcoma	NS
281.186	374.034	1202.61	GSM202205	GSE8167	tissue	primary	soft_tissue	fibrous_tissue_and_uncertain_origin	gastrointestinal_stromal_tumour	NS
103.659	422.818	505.655	GSM525882	GSE21050	tissue	primary	soft_tissue	fat	liposarcoma	dedifferentiated
155.618	517.022	1993.61	GSM442948	GSE17743	tissue	primary	soft_tissue	fibrous_tissue_and_uncertain_origin	gastrointestinal_stromal_tumour	NS
88.2538	131.17	517.609	GSM766628	GSE30929	tissue	primary	soft_tissue	fat	liposarcoma	well_differentiated
42.4333	367.655	500.653	GSM149184	GSE6481	tissue	primary	soft_tissue	fibrous_tissue_and_uncertain_origin	malignant_fibrous_histiocytoma-pleomorphic_sarcoma	storiform_pleomorphic
541.74	233.828	340.591	484696932	E-MEXP-353	tissue	primary	soft_tissue	fat	liposarcoma	myxoid-round_cell
277.463	417.538	2376.52	GSM202200	GSE8167	tissue	primary	soft_tissue	fibrous_tissue_and_uncertain_origin	gastrointestinal_stromal_tumour	NS
20.0904	152.519	341.494	GSM528277	GSE21124	tissue	primary	soft_tissue	fat	liposarcoma	dedifferentiated
66.0643	157.973	814.248	GSM528283	GSE21122	tissue	primary	soft_tissue	fat	liposarcoma	dedifferentiated
6.8178	150.967	899.063	GSM526085	GSE21050	tissue	primary	soft_tissue	fibrous_tissue_and_uncertain_origin	sarcoma	NS
119.219	363.792	506.197	GSM482991	GSE20559	tissue	primary	soft_tissue	fat	liposarcoma	dedifferentiated
27.8706	63.9329	5929.63	GSM410974	GSE16382	tissue	primary	soft_tissue	smooth_muscle	leiomyosarcoma	NS
22.2324	124.168	565.674	GSM528292	GSE21124	tissue	primary	soft_tissue	fat	liposarcoma	dedifferentiated
449.925	336.895	642.664	GSM202197	GSE8167	tissue	primary	soft_tissue	fibrous_tissue_and_uncertain_origin	gastrointestinal_stromal_tumour	NS
527.28	331.297	476.507	GSM590569	GSE23980	tissue	primary	soft_tissue	smooth_muscle	leiomyosarcoma	NS
190.593	155.653	835.848	GSM149148	GSE6481	tissue	primary	soft_tissue	fat	liposarcoma	dedifferentiated
92.4538	253.161	1394.69	GSM202224	GSE8167	tissue	primary	soft_tissue	fibrous_tissue_and_uncertain_origin	gastrointestinal_stromal_tumour	NS
366.294	307.527	197.91	GSM528395	GSE21124	tissue	primary	soft_tissue	fat	liposarcoma	myxoid-round_cell
400.54	258.805	591.968	GSM506638	GSE20196	tissue	primary	soft_tissue	fibrous_tissue_and_uncertain_origin	synovial_sarcoma	monophasic
476.481	174.247	1632.08	GSM410951	GSE16382	tissue	primary	soft_tissue	smooth_muscle	leiomyosarcoma	NS
815.87	414.783	451.158	GSM117732	GSE2109	tissue	primary	soft_tissue	fat	liposarcoma	myxoid-round_cell
130.096	272.934	778.361	GSM528329	GSE21122	tissue	primary	soft_tissue	smooth_muscle	leiomyosarcoma	NS
159.296	345.985	2645.95	GSM528367	GSE21124	tissue	primary	soft_tissue	fibrous_tissue_and_uncertain_origin	fibrosarcoma	myxofibrosarcoma
27.5889	296.014	1281.05	GSM46951	GSE2109	tissue	primary	soft_tissue	fibrous_tissue_and_uncertain_origin	malignant_fibrous_histiocytoma-pleomorphic_sarcoma	NS
2.2346	228.509	524.348	GSM410996	GSE16382	tissue	primary	soft_tissue	fibrous_tissue_and_uncertain_origin	sarcoma	NS
57.326	260.278	685.333	GSM411063	GSE16382	tissue	primary	soft_tissue	fat	liposarcoma	dedifferentiated
93.7734	173.307	356.162	GSM528336	GSE21122	tissue	primary	soft_tissue	smooth_muscle	leiomyosarcoma	NS
51.1339	271.856	1243.44	GSM528284	GSE21124	tissue	primary	soft_tissue	fat	liposarcoma	dedifferentiated
100.874	212.725	1418	GSM411097	GSE16382	tissue	primary	soft_tissue	fat	liposarcoma	dedifferentiated
370.612	338.321	399.714	GSM528399	GSE21122	tissue	primary	soft_tissue	fat	liposarcoma	myxoid-round_cell
34.2397	212.222	822.545	GSM766541	GSE30929	tissue	primary	soft_tissue	fat	liposarcoma	dedifferentiated
302.58	205.238	1884.78	GSM202215	GSE8167	tissue	primary	soft_tissue	fibrous_tissue_and_uncertain_origin	gastrointestinal_stromal_tumour	NS
108.249	124.112	352.591	484695875	E-MEXP-353	tissue	primary	soft_tissue	striated_muscle	rhabdomyosarcoma	alveolar
361.138	218.742	240.887	GSM528390	GSE21124	tissue	primary	soft_tissue	fat	liposarcoma	myxoid-round_cell
545.685	351.846	1062.4	GSM590568	GSE23980	tissue	primary	soft_tissue	smooth_muscle	leiomyosarcoma	NS
52.6788	311.232	572.181	GSM528300	GSE21122	tissue	primary	soft_tissue	fat	liposarcoma	dedifferentiated
110.918	475.014	1623.76	GSM519704	GSE20710	tissue	primary	soft_tissue	fibrous_tissue_and_uncertain_origin	gastrointestinal_stromal_tumour	NS
167.127	396.776	465.192	GSM590727	GSE23980	tissue	primary	soft_tissue	smooth_muscle	leiomyosarcoma	NS
163.206	376.056	4126.73	GSM519701	GSE20710	tissue	primary	soft_tissue	fibrous_tissue_and_uncertain_origin	gastrointestinal_stromal_tumour	NS
460.135	267.554	413.295	GSM411045	GSE16382	tissue	primary	soft_tissue	smooth_muscle	leiomyosarcoma	NS
107.23	168.978	548.041	GSM525989	GSE21050	tissue	primary	soft_tissue	fat	liposarcoma	dedifferentiated
123.114	355.395	1247.63	GSM149195	GSE6481	tissue	primary	soft_tissue	fibrous_tissue_and_uncertain_origin	malignant_fibrous_histiocytoma-pleomorphic_sarcoma	storiform_pleomorphic
211.736	300.666	440.312	GSM766599	GSE30929	tissue	primary	soft_tissue	fat	liposarcoma	myxoid-round_cell
4.55	185.598	207.883	GSM526055	GSE21050	tissue	primary	soft_tissue	smooth_muscle	leiomyosarcoma	NS
168.393	180.089	675.821	GSM149133	GSE6481	tissue	primary	soft_tissue	fat	liposarcoma	myxoid-round_cell
470.635	591.16	1173.86	GSM53174	GSE2109	tissue	primary	soft_tissue	fibrous_tissue_and_uncertain_origin	endometrial_stromal_sarcoma	NS
36.9697	167.01	1456.41	GSM528360	GSE21124	tissue	primary	soft_tissue	fibrous_tissue_and_uncertain_origin	fibrosarcoma	myxofibrosarcoma
44.8762	212.309	256.543	GSM526019	GSE21050	tissue	primary	soft_tissue	fibrous_tissue_and_uncertain_origin	sarcoma	NS
136.769	136.216	539.382	GSM528396	GSE21122	tissue	primary	soft_tissue	fat	liposarcoma	myxoid-round_cell
56.7687	208.305	538.619	GSM528363	GSE21124	tissue	primary	soft_tissue	fibrous_tissue_and_uncertain_origin	fibrosarcoma	myxofibrosarcoma
217.745	222.662	293.44	GSM526023	GSE21050	tissue	primary	soft_tissue	fibrous_tissue_and_uncertain_origin	sarcoma	NS
445.44	367.09	171.954	GSM338968	GSE13433	tissue	primary	soft_tissue	fibrous_tissue_and_uncertain_origin	alveolar_soft_part_sarcoma	NS
79.064	121.758	387.909	GSM528326	GSE21122	tissue	primary	soft_tissue	smooth_muscle	leiomyosarcoma	NS
165.108	314.33	2880.3	GSM525940	GSE21050	tissue	primary	soft_tissue	fibrous_tissue_and_uncertain_origin	sarcoma	NS
22.9367	265.312	921.923	GSM528298	GSE21122	tissue	primary	soft_tissue	fat	liposarcoma	dedifferentiated
53.5322	192.086	930.44	GSM149168	GSE6481	tissue	primary	soft_tissue	fibrous_tissue_and_uncertain_origin	malignant_fibrous_histiocytoma-pleomorphic_sarcoma	myxoid
155.983	290.229	707.723	GSM623742	GSE23980	tissue	primary	soft_tissue	fibrous_tissue_and_uncertain_origin	sarcoma	NS
36.1567	492.485	1283.36	GSM526086	GSE21050	tissue	primary	soft_tissue	fibrous_tissue_and_uncertain_origin	sarcoma	NS
235.45	322.457	1820.04	GSM519714	GSE20708	tissue	primary	soft_tissue	fibrous_tissue_and_uncertain_origin	gastrointestinal_stromal_tumour	NS
99.38	385.091	2018.12	GSM442955	GSE17743	tissue	primary	soft_tissue	fibrous_tissue_and_uncertain_origin	gastrointestinal_stromal_tumour	NS
58.9334	370.395	428.879	GSM149200	GSE6481	tissue	primary	soft_tissue	fibrous_tissue_and_uncertain_origin	malignant_fibrous_histiocytoma-pleomorphic_sarcoma	storiform_pleomorphic
539.623	389.693	1563.41	GSM506626	GSE20196	tissue	primary	soft_tissue	fibrous_tissue_and_uncertain_origin	synovial_sarcoma	monophasic
32.72	160.162	297.55	GSM528308	GSE21124	tissue	primary	soft_tissue	fat	liposarcoma	dedifferentiated
194.5	233.551	917.955	GSM506633	GSE20196	tissue	primary	soft_tissue	fibrous_tissue_and_uncertain_origin	synovial_sarcoma	biphasic
124.122	258.658	578.095	GSM411067	GSE16382	tissue	primary	soft_tissue	smooth_muscle	leiomyosarcoma	NS
19.3618	383.334	227.322	GSM528376	GSE21124	tissue	primary	soft_tissue	fibrous_tissue_and_uncertain_origin	fibrosarcoma	myxofibrosarcoma
13.7546	432.023	625.574	GSM525982	GSE21050	tissue	primary	soft_tissue	fat	liposarcoma	dedifferentiated
14.4728	198.18	2311.26	GSM411055	GSE16382	tissue	primary	soft_tissue	fibrous_tissue_and_uncertain_origin	sarcoma	NS
45.35	128.495	294.729	GSM528424	GSE21122	tissue	primary	soft_tissue	fat	liposarcoma	pleomorphic
431.261	253.724	851.541	GSM411049	GSE16382	tissue	primary	soft_tissue	smooth_muscle	leiomyosarcoma	NS
30.1024	202.122	219.689	GSM526081	GSE21050	tissue	primary	soft_tissue	fibrous_tissue_and_uncertain_origin	sarcoma	NS
77.6618	351.067	2703.31	GSM590661	GSE23980	tissue	primary	soft_tissue	fibrous_tissue_and_uncertain_origin	malignant_fibrous_histiocytoma-pleomorphic_sarcoma	NS
28.4768	548.946	314.804	GSM590705	GSE23980	tissue	primary	soft_tissue	fibrous_tissue_and_uncertain_origin	malignant_fibrous_histiocytoma-pleomorphic_sarcoma	NS
181.817	222.35	313.654	333476201	E-MEXP-121	tissue	primary	soft_tissue	striated_muscle	rhabdomyosarcoma	alveolar
476.723	316.265	245.634	GSM149132	GSE6481	tissue	primary	soft_tissue	fat	liposarcoma	myxoid-round_cell
994.767	481.243	1801.72	GSM590648	GSE23980	tissue	primary	soft_tissue	fibrous_tissue_and_uncertain_origin	malignant_fibrous_histiocytoma-pleomorphic_sarcoma	NS
273.568	173.116	674.533	GSM526058	GSE21050	tissue	primary	soft_tissue	fibrous_tissue_and_uncertain_origin	sarcoma	NS
45.4531	87.3834	260.841	GSM766629	GSE30929	tissue	primary	soft_tissue	fat	liposarcoma	well_differentiated
40.9618	276.447	4168.64	GSM590664	GSE23980	tissue	primary	soft_tissue	smooth_muscle	leiomyosarcoma	NS
121.081	312.798	1573.08	GSM525903	GSE21050	tissue	primary	soft_tissue	fibrous_tissue_and_uncertain_origin	sarcoma	NS
308.622	374.739	3049.84	GSM519719	GSE20710	tissue	primary	soft_tissue	fibrous_tissue_and_uncertain_origin	gastrointestinal_stromal_tumour	NS
195.003	122.123	576.555	GSM766644	GSE30929	tissue	primary	soft_tissue	fat	liposarcoma	well_differentiated
275.345	89.8429	335.588	333476036	E-MEXP-121	tissue	primary	soft_tissue	striated_muscle	rhabdomyosarcoma	alveolar
451.309	734.707	476.236	GSM152742	GSE2109	tissue	primary	soft_tissue	NS	sarcoma	NS
38.7499	251.136	786.712	GSM528316	GSE21124	tissue	primary	soft_tissue	fat	liposarcoma	dedifferentiated
9.43	82.1573	292.336	GSM358276	GSE14325	tissue	primary	soft_tissue	fibrous_tissue_and_uncertain_origin	malignant_fibrous_histiocytoma-pleomorphic_sarcoma	storiform_pleomorphic
146.598	124.645	455.102	GSM525994	GSE21050	tissue	primary	soft_tissue	fibrous_tissue_and_uncertain_origin	sarcoma	NS
249.457	252.181	1434.82	GSM289131	GSE11482	tissue	primary	soft_tissue	fibrous_tissue_and_uncertain_origin	malignant_melanoma_of_soft_parts-clear_cell_sarcoma	NS
277.719	169.279	4352.61	GSM525986	GSE21050	tissue	primary	soft_tissue	fibrous_tissue_and_uncertain_origin	sarcoma	NS
33.6415	262.355	1919.08	GSM410970	GSE16382	tissue	primary	soft_tissue	fat	liposarcoma	dedifferentiated
191.215	366.646	656.361	484697392	E-MEXP-353	tissue	primary	soft_tissue	nerve_sheath	schwannoma	NS
188.241	230.681	626.615	GSM526065	GSE21050	tissue	primary	soft_tissue	fibrous_tissue_and_uncertain_origin	sarcoma	NS
337.018	261.219	244.451	333475981	E-MEXP-121	tissue	primary	soft_tissue	striated_muscle	rhabdomyosarcoma	alveolar
551.127	225.887	419.533	GSM528339	GSE21122	tissue	primary	soft_tissue	smooth_muscle	leiomyosarcoma	NS
81.5059	142.323	460.969	484696808	E-MEXP-353	tissue	primary	soft_tissue	fat	liposarcoma	well_differentiated
1.877	290.741	375.753	GSM411074	GSE16382	tissue	primary	soft_tissue	fat	liposarcoma	pleomorphic
146.147	251.129	502.491	GSM526076	GSE21050	tissue	primary	soft_tissue	fibrous_tissue_and_uncertain_origin	sarcoma	NS
723.475	201.272	558.49	GSM506652	GSE20196	tissue	primary	soft_tissue	fibrous_tissue_and_uncertain_origin	synovial_sarcoma	monophasic
149.8	148.943	530.008	GSM528303	GSE21124	tissue	primary	soft_tissue	fat	liposarcoma	dedifferentiated
22.9177	181.7	2521.13	GSM410978	GSE16382	tissue	primary	soft_tissue	fat	liposarcoma	dedifferentiated
640.114	508.25	852.733	GSM76642	GSE2109	tissue	primary	soft_tissue	fat	liposarcoma	myxoid-round_cell
353.924	310.524	723.189	GSM526035	GSE21050	tissue	primary	soft_tissue	fibrous_tissue_and_uncertain_origin	sarcoma	NS
65.7568	189.71	1099.61	GSM528309	GSE21124	tissue	primary	soft_tissue	fat	liposarcoma	dedifferentiated
12.7317	269.498	760.984	1316545719	E-MEXP-964	tissue	primary	soft_tissue	fat	liposarcoma	dedifferentiated
31.975	185.504	321.905	GSM766667	GSE30929	tissue	primary	soft_tissue	fat	liposarcoma	well_differentiated
232.289	464.728	2325.89	GSM89031	GSE2109	tissue	primary	soft_tissue	fibrous_tissue_and_uncertain_origin	gastrointestinal_stromal_tumour	NS
27.5364	121.597	534.098	GSM526031	GSE21050	tissue	primary	soft_tissue	fibrous_tissue_and_uncertain_origin	sarcoma	NS
9.6248	260.637	1121.07	333475761	E-MEXP-121	tissue	primary	soft_tissue	striated_muscle	rhabdomyosarcoma	embryonal
64.2441	197.913	3869.24	GSM526102	GSE21050	tissue	primary	soft_tissue	fat	liposarcoma	dedifferentiated
268.584	365.755	983.979	GSM442962	GSE17743	tissue	primary	soft_tissue	fibrous_tissue_and_uncertain_origin	gastrointestinal_stromal_tumour	NS
101.815	164.494	1461.7	GSM149174	GSE6481	tissue	primary	soft_tissue	smooth_muscle	leiomyosarcoma	NS
196.142	211.03	396.831	333476311	E-MEXP-121	tissue	primary	soft_tissue	striated_muscle	rhabdomyosarcoma	alveolar
228.211	280.151	1395.72	GSM289132	GSE11482	tissue	primary	soft_tissue	fibrous_tissue_and_uncertain_origin	malignant_melanoma_of_soft_parts-clear_cell_sarcoma	NS
64.3675	374.046	350.549	GSM528411	GSE21122	tissue	primary	soft_tissue	fat	liposarcoma	pleomorphic
13.6488	206.785	967.394	333475871	E-MEXP-121	tissue	primary	soft_tissue	striated_muscle	rhabdomyosarcoma	embryonal
254.969	257.854	409.17	GSM526029	GSE21050	tissue	primary	soft_tissue	fibrous_tissue_and_uncertain_origin	sarcoma	NS
422.445	240.63	219.565	GSM528388	GSE21124	tissue	primary	soft_tissue	fat	liposarcoma	myxoid-round_cell
575.371	81.6713	146.897	GSM289144	GSE11482	tissue	primary	soft_tissue	striated_muscle	rhabdoid_tumour	NS
41.6198	110.6	575.111	GSM766646	GSE30929	tissue	primary	soft_tissue	fat	liposarcoma	well_differentiated
112.93	267.402	626.887	GSM149105	GSE6481	tissue	primary	soft_tissue	fibrous_tissue_and_uncertain_origin	synovial_sarcoma	NS
69.8743	134.474	275.939	GSM528353	GSE21124	tissue	primary	soft_tissue	fibrous_tissue_and_uncertain_origin	fibrosarcoma	myxofibrosarcoma
153.006	317.365	230.194	484696605	E-MEXP-353	tissue	primary	soft_tissue	fibrous_tissue_and_uncertain_origin	synovial_sarcoma	monophasic
208.548	154.033	833.869	GSM528405	GSE21124	tissue	primary	soft_tissue	fat	liposarcoma	pleomorphic
195.535	316.545	642.538	GSM149125	GSE6481	tissue	primary	soft_tissue	fat	liposarcoma	myxoid-round_cell
90.8042	256.594	319.668	GSM526080	GSE21050	tissue	primary	soft_tissue	fibrous_tissue_and_uncertain_origin	sarcoma	NS
394.432	226.951	320.808	GSM766586	GSE30929	tissue	primary	soft_tissue	fat	liposarcoma	myxoid-round_cell
130.912	370.694	536.189	GSM411108	GSE16382	tissue	primary	soft_tissue	fibrous_tissue_and_uncertain_origin	sarcoma	NS
16.2969	157.227	384.57	GSM484734	GSE19449	tissue	primary	soft_tissue	fat	liposarcoma	well_differentiated
169.819	193.377	1116.45	GSM202204	GSE8167	tissue	primary	soft_tissue	fibrous_tissue_and_uncertain_origin	gastrointestinal_stromal_tumour	NS
4.0484	247.703	710.572	GSM149185	GSE6481	tissue	primary	soft_tissue	fibrous_tissue_and_uncertain_origin	malignant_fibrous_histiocytoma-pleomorphic_sarcoma	storiform_pleomorphic
73.4456	129.618	1027.36	GSM766653	GSE30929	tissue	primary	soft_tissue	fat	liposarcoma	well_differentiated
64.2616	179.322	3295.64	GSM590591	GSE23980	tissue	primary	soft_tissue	fibrous_tissue_and_uncertain_origin	malignant_fibrous_histiocytoma-pleomorphic_sarcoma	NS
289.787	754.257	3026	GSM411050	GSE16382	tissue	primary	soft_tissue	fibrous_tissue_and_uncertain_origin	sarcoma	NS
336.073	307.671	2222.92	GSM519711	GSE20708	tissue	primary	soft_tissue	fibrous_tissue_and_uncertain_origin	gastrointestinal_stromal_tumour	NS
29.338	133.119	406.7	GSM766623	GSE30929	tissue	primary	soft_tissue	fat	liposarcoma	well_differentiated
312.099	268.164	691.754	GSM411022	GSE16382	tissue	primary	soft_tissue	smooth_muscle	leiomyosarcoma	NS
387.82	352.916	421.397	484697108	E-MEXP-353	tissue	primary	soft_tissue	fibrous_tissue_and_uncertain_origin	synovial_sarcoma	monophasic
4.9205	186.766	1405.79	GSM590704	GSE23980	tissue	primary	soft_tissue	fibrous_tissue_and_uncertain_origin	malignant_fibrous_histiocytoma-pleomorphic_sarcoma	NS
189.507	150.245	547.176	GSM528407	GSE21124	tissue	primary	soft_tissue	fat	liposarcoma	pleomorphic
849.807	252.261	331.345	GSM526037	GSE21050	tissue	primary	soft_tissue	fat	liposarcoma	dedifferentiated
22.4791	193.794	295.11	GSM525948	GSE21050	tissue	primary	soft_tissue	fat	liposarcoma	dedifferentiated
220.512	494.402	1155.49	GSM411046	GSE16382	tissue	primary	soft_tissue	smooth_muscle	leiomyosarcoma	NS
173.155	430.356	2179.7	GSM411047	GSE16382	tissue	primary	soft_tissue	fibrous_tissue_and_uncertain_origin	sarcoma	NS
65.4996	238.946	611.716	GSM528421	GSE21124	tissue	primary	soft_tissue	fat	liposarcoma	pleomorphic
129.211	295.813	841.471	GSM53048	GSE2109	tissue	primary	soft_tissue	fat	liposarcoma	NS
235.862	442.699	1477.05	GSM442938	GSE17743	tissue	primary	soft_tissue	fibrous_tissue_and_uncertain_origin	gastrointestinal_stromal_tumour	NS
419.386	258.796	1190.29	GSM289120	GSE11482	tissue	primary	soft_tissue	fibrous_tissue_and_uncertain_origin	malignant_melanoma_of_soft_parts-clear_cell_sarcoma	NS
32.9805	203.811	642.305	GSM526024	GSE21050	tissue	primary	soft_tissue	smooth_muscle	leiomyosarcoma	NS
38.3955	282.209	236.486	GSM526014	GSE21050	tissue	primary	soft_tissue	fibrous_tissue_and_uncertain_origin	sarcoma	NS
77.6206	95.7685	436.747	GSM766625	GSE30929	tissue	primary	soft_tissue	fat	liposarcoma	well_differentiated
28.8671	145.812	285.431	GSM528291	GSE21122	tissue	primary	soft_tissue	fat	liposarcoma	dedifferentiated
372.95	339.421	840.623	GSM289125	GSE11482	tissue	primary	soft_tissue	fibrous_tissue_and_uncertain_origin	malignant_melanoma_of_soft_parts-clear_cell_sarcoma	NS
149.815	354.458	659.837	484696314	E-MEXP-353	tissue	primary	soft_tissue	smooth_muscle	leiomyosarcoma	NS
131.365	246.693	1557.32	GSM590663	GSE23980	tissue	primary	soft_tissue	fat	liposarcoma	pleomorphic
342.877	394.86	468.744	GSM766537	GSE30929	tissue	primary	soft_tissue	fat	liposarcoma	dedifferentiated
148.332	226.083	628.194	GSM526008	GSE21050	tissue	primary	soft_tissue	fibrous_tissue_and_uncertain_origin	sarcoma	NS
1.3697	222.904	1125.68	GSM526050	GSE21050	tissue	primary	soft_tissue	fibrous_tissue_and_uncertain_origin	sarcoma	NS
89.828	210.631	562.851	GSM484715	GSE19449	tissue	primary	soft_tissue	fat	liposarcoma	well_differentiated
517.665	216.046	1326.86	GSM528306	GSE21124	tissue	primary	soft_tissue	fat	liposarcoma	dedifferentiated
6.7473	256.396	3146.93	GSM149159	GSE6481	tissue	primary	soft_tissue	fibrous_tissue_and_uncertain_origin	malignant_fibrous_histiocytoma-pleomorphic_sarcoma	myxoid
39.7373	335.143	245.022	GSM149187	GSE6481	tissue	primary	soft_tissue	fibrous_tissue_and_uncertain_origin	malignant_fibrous_histiocytoma-pleomorphic_sarcoma	storiform_pleomorphic
1395.69	211.757	1709.28	GSM590640	GSE23980	tissue	primary	soft_tissue	fibrous_tissue_and_uncertain_origin	malignant_fibrous_histiocytoma-pleomorphic_sarcoma	NS
105.966	376.508	1301.05	GSM411127	GSE16382	tissue	primary	soft_tissue	fat	liposarcoma	dedifferentiated
47.4383	285.606	1411.58	GSM484728	GSE19449	tissue	primary	soft_tissue	fat	liposarcoma	pleomorphic
23.5758	195.382	1229.53	GSM525988	GSE21050	tissue	primary	soft_tissue	fibrous_tissue_and_uncertain_origin	sarcoma	NS
660.816	243.371	211.857	GSM766581	GSE30929	tissue	primary	soft_tissue	fat	liposarcoma	myxoid-round_cell
68.2702	187.867	1368.16	GSM152718	GSE2109	tissue	primary	soft_tissue	fibrous_tissue_and_uncertain_origin	malignant_fibrous_histiocytoma-pleomorphic_sarcoma	NS
2.3135	461.017	505.75	GSM525934	GSE21050	tissue	primary	soft_tissue	smooth_muscle	leiomyosarcoma	NS
71.4756	262.999	1075.65	GSM528282	GSE21122	tissue	primary	soft_tissue	fat	liposarcoma	dedifferentiated
535.124	278.018	644.492	GSM526068	GSE21050	tissue	primary	soft_tissue	fat	liposarcoma	dedifferentiated
389.568	209.232	154.82	GSM528385	GSE21124	tissue	primary	soft_tissue	fat	liposarcoma	myxoid-round_cell
97.4422	173.137	449.479	GSM766655	GSE30929	tissue	primary	soft_tissue	fat	liposarcoma	well_differentiated
265.039	422.293	519.933	GSM484731	GSE20559	tissue	primary	soft_tissue	fat	liposarcoma	myxoid-round_cell
113.38	177.607	314.982	GSM766647	GSE30929	tissue	primary	soft_tissue	fat	liposarcoma	well_differentiated
103.066	232.559	423.557	484696552	E-MEXP-353	tissue	primary	soft_tissue	smooth_muscle	leiomyosarcoma	NS
41.3988	296.752	923.824	GSM590671	GSE23980	tissue	primary	soft_tissue	fibrous_tissue_and_uncertain_origin	malignant_fibrous_histiocytoma-pleomorphic_sarcoma	NS
148.082	293.748	424.418	GSM528338	GSE21124	tissue	primary	soft_tissue	smooth_muscle	leiomyosarcoma	NS
535.255	364.836	1358.69	GSM519708	GSE20708	tissue	primary	soft_tissue	fibrous_tissue_and_uncertain_origin	gastrointestinal_stromal_tumour	NS
131.237	248.599	1690.37	GSM590678	GSE23980	tissue	primary	soft_tissue	fibrous_tissue_and_uncertain_origin	malignant_fibrous_histiocytoma-pleomorphic_sarcoma	NS
288.315	241.022	1621.8	GSM519700	GSE20710	tissue	primary	soft_tissue	fibrous_tissue_and_uncertain_origin	gastrointestinal_stromal_tumour	NS
87.6852	165.857	257.523	GSM528320	GSE21124	tissue	primary	soft_tissue	fat	liposarcoma	dedifferentiated
11.8781	581.032	463.274	GSM590699	GSE23980	tissue	primary	soft_tissue	fat	liposarcoma	pleomorphic
274.959	275.866	845.301	GSM526056	GSE21050	tissue	primary	soft_tissue	fibrous_tissue_and_uncertain_origin	sarcoma	NS
146.581	208.806	1056.16	1316545793	E-MEXP-964	tissue	primary	soft_tissue	fat	liposarcoma	dedifferentiated
434.117	197.249	235.986	GSM528392	GSE21122	tissue	primary	soft_tissue	fat	liposarcoma	myxoid-round_cell
96.4188	375.525	209.159	484698519	E-MEXP-353	tissue	primary	soft_tissue	nerve_sheath	schwannoma	NS
162.706	277.126	1785.27	GSM149186	GSE6481	tissue	primary	soft_tissue	fibrous_tissue_and_uncertain_origin	malignant_fibrous_histiocytoma-pleomorphic_sarcoma	storiform_pleomorphic
300.417	302.43	714.743	GSM506649	GSE20196	tissue	primary	soft_tissue	fibrous_tissue_and_uncertain_origin	synovial_sarcoma	monophasic
19.5243	254.027	224.946	484697779	E-MEXP-353	tissue	primary	soft_tissue	fat	liposarcoma	myxoid-round_cell
25.8836	164.123	641.258	GSM411109	GSE16382	tissue	primary	soft_tissue	fat	liposarcoma	dedifferentiated
353.552	152.673	297.915	333476256	E-MEXP-121	tissue	primary	soft_tissue	striated_muscle	rhabdomyosarcoma	alveolar
30.422	61.6685	306.012	GSM289135	GSE11482	tissue	primary	soft_tissue	striated_muscle	rhabdoid_tumour	NS
42.285	201.679	408.306	GSM149156	GSE6481	tissue	primary	soft_tissue	fibrous_tissue_and_uncertain_origin	malignant_fibrous_histiocytoma-pleomorphic_sarcoma	myxoid
793.933	245.542	425.678	GSM766588	GSE30929	tissue	primary	soft_tissue	fat	liposarcoma	myxoid-round_cell
344.048	100.259	575.495	GSM289136	GSE11482	tissue	primary	soft_tissue	striated_muscle	rhabdoid_tumour	NS
367.487	889.847	1663.85	GSM411096	GSE16382	tissue	primary	soft_tissue	fibrous_tissue_and_uncertain_origin	sarcoma	NS
6.3326	321.779	374.501	GSM411015	GSE16382	tissue	primary	soft_tissue	fibrous_tissue_and_uncertain_origin	sarcoma	NS
25.628	151.678	327.493	484696270	E-MEXP-353	tissue	primary	soft_tissue	smooth_muscle	leiomyosarcoma	NS
434.708	177.092	535.025	GSM149131	GSE6481	tissue	primary	soft_tissue	fat	liposarcoma	myxoid-round_cell
49.8419	165.164	602.786	GSM528402	GSE21124	tissue	primary	soft_tissue	fat	liposarcoma	pleomorphic
78.6827	362.276	1751.58	GSM202212	GSE8167	tissue	primary	soft_tissue	fibrous_tissue_and_uncertain_origin	gastrointestinal_stromal_tumour	NS
60.8828	137.961	797.175	GSM149151	GSE6481	tissue	primary	soft_tissue	fat	liposarcoma	dedifferentiated
11.6901	277.16	744.367	GSM525811	GSE21050	tissue	primary	soft_tissue	fat	liposarcoma	dedifferentiated
56.2114	294.151	1264.35	GSM411058	GSE16382	tissue	primary	soft_tissue	fibrous_tissue_and_uncertain_origin	sarcoma	NS
610.041	256.351	3045.86	GSM519720	GSE20710	tissue	primary	soft_tissue	fibrous_tissue_and_uncertain_origin	gastrointestinal_stromal_tumour	NS
48.7391	369.518	150.117	GSM149190	GSE6481	tissue	primary	soft_tissue	fibrous_tissue_and_uncertain_origin	malignant_fibrous_histiocytoma-pleomorphic_sarcoma	storiform_pleomorphic
33.2908	269.925	689.059	GSM149161	GSE6481	tissue	primary	soft_tissue	fibrous_tissue_and_uncertain_origin	malignant_fibrous_histiocytoma-pleomorphic_sarcoma	myxoid
50.6317	328.256	822.193	GSM528359	GSE21122	tissue	primary	soft_tissue	fibrous_tissue_and_uncertain_origin	fibrosarcoma	myxofibrosarcoma
176.746	317.786	540.267	GSM590576	GSE23980	tissue	primary	soft_tissue	smooth_muscle	leiomyosarcoma	NS
54.1318	186.687	134.805	GSM149146	GSE6481	tissue	primary	soft_tissue	fat	liposarcoma	dedifferentiated
173.638	100.614	189.232	GSM149197	GSE6481	tissue	primary	soft_tissue	fibrous_tissue_and_uncertain_origin	malignant_fibrous_histiocytoma-pleomorphic_sarcoma	storiform_pleomorphic
125.188	266.407	440.714	886400172	E-MEXP-561	tissue	primary	soft_tissue	blood_vessel	Kaposi_sarcoma	NS
50.1238	181.521	400.238	GSM766634	GSE30929	tissue	primary	soft_tissue	fat	liposarcoma	well_differentiated
434.611	249.44	223.244	GSM528383	GSE21122	tissue	primary	soft_tissue	fat	liposarcoma	myxoid-round_cell
85.4129	180.233	832.732	GSM484738	GSE20559	tissue	primary	soft_tissue	fat	liposarcoma	well_differentiated
70.8738	349.128	144.735	GSM338982	GSE13433	tissue	primary	soft_tissue	fibrous_tissue_and_uncertain_origin	alveolar_soft_part_sarcoma	NS
26.1817	156.945	745.333	333475541	E-MEXP-121	tissue	primary	soft_tissue	striated_muscle	rhabdomyosarcoma	alveolar
4.6042	270.953	699.385	GSM525967	GSE21050	tissue	primary	soft_tissue	fibrous_tissue_and_uncertain_origin	sarcoma	NS
528.401	676.744	497.388	GSM506624	GSE20196	tissue	primary	soft_tissue	fibrous_tissue_and_uncertain_origin	synovial_sarcoma	monophasic
67.2054	304.166	389.68	GSM525860	GSE21050	tissue	primary	soft_tissue	smooth_muscle	leiomyosarcoma	NS
57.8101	406.989	2585.3	GSM102427	GSE2109	tissue	primary	soft_tissue	NS	sarcoma	NS
265.879	229.589	738.103	GSM149145	GSE6481	tissue	primary	soft_tissue	fat	liposarcoma	dedifferentiated
33.7487	240.965	741.069	GSM528354	GSE21124	tissue	primary	soft_tissue	fibrous_tissue_and_uncertain_origin	fibrosarcoma	myxofibrosarcoma
380.553	298.831	422.702	GSM766597	GSE30929	tissue	primary	soft_tissue	fat	liposarcoma	myxoid-round_cell
68.2215	330.089	178.57	GSM338995	GSE13433	tissue	primary	soft_tissue	fibrous_tissue_and_uncertain_origin	alveolar_soft_part_sarcoma	NS
113.016	375.317	735.03	GSM202201	GSE8167	tissue	primary	soft_tissue	fibrous_tissue_and_uncertain_origin	gastrointestinal_stromal_tumour	NS
858.455	463.062	511.802	GSM482989	GSE19449	tissue	primary	soft_tissue	fat	liposarcoma	myxoid-round_cell
508.648	153.44	468.802	GSM526067	GSE21050	tissue	primary	soft_tissue	smooth_muscle	leiomyosarcoma	NS
218.928	197.895	236.062	GSM526011	GSE21050	tissue	primary	soft_tissue	smooth_muscle	leiomyosarcoma	NS
